# Supplementary material for: Mutations inhibiting KDM4B drive ALT activation in ATRX-mutated glioblastomas
Source: Nat Commun. 2021 May 10;12:2584. doi: 10.1038/s41467-021-22543-z (PMC8110556; doi:10.1038/s41467-021-22543-z)
Supplement: Supplementary file 3 — Source Data [file 41467_2021_22543_MOESM3_ESM.zip]

Archive with 38 entries (37 files):
- Udugama and Hii Souce data /
- __MACOSX/._Udugama and Hii Souce data 
- Udugama and Hii Souce data /Source data Fig 1.xlsx
- __MACOSX/Udugama and Hii Souce data /._Source data Fig 1.xlsx
- Udugama and Hii Souce data /Source data Fig S6.xlsx
- __MACOSX/Udugama and Hii Souce data /._Source data Fig S6.xlsx
- Udugama and Hii Souce data /Source data Fig S12.xlsx
- __MACOSX/Udugama and Hii Souce data /._Source data Fig S12.xlsx
- Udugama and Hii Souce data /Source data Fig S13.xlsx
- __MACOSX/Udugama and Hii Souce data /._Source data Fig S13.xlsx
- Udugama and Hii Souce data /Source data Fig 4.xlsx
- __MACOSX/Udugama and Hii Souce data /._Source data Fig 4.xlsx
- Udugama and Hii Souce data /Source data Fig S3.xlsx
- __MACOSX/Udugama and Hii Souce data /._Source data Fig S3.xlsx
- Udugama and Hii Souce data /Source data Fig S10.xlsx
- __MACOSX/Udugama and Hii Souce data /._Source data Fig S10.xlsx
- Udugama and Hii Souce data /Source data Fig S11.xlsx
- __MACOSX/Udugama and Hii Souce data /._Source data Fig S11.xlsx
- Udugama and Hii Souce data /Source data Fig S2.xlsx
- __MACOSX/Udugama and Hii Souce data /._Source data Fig S2.xlsx
- Udugama and Hii Souce data /Source data Fig 5.xlsx
- __MACOSX/Udugama and Hii Souce data /._Source data Fig 5.xlsx
- Udugama and Hii Souce data /Source data Fig S7..xlsx
- __MACOSX/Udugama and Hii Souce data /._Source data Fig S7..xlsx
- Udugama and Hii Souce data /Source data Fig S9.xlsx
- __MACOSX/Udugama and Hii Souce data /._Source data Fig S9.xlsx
- Udugama and Hii Souce data /Source data Fig 2.xlsx
- __MACOSX/Udugama and Hii Souce data /._Source data Fig 2.xlsx
- Udugama and Hii Souce data /Source Data Figures.pdf
- __MACOSX/Udugama and Hii Souce data /._Source Data Figures.pdf
- Udugama and Hii Souce data /Source data Fig S5.xlsx
- __MACOSX/Udugama and Hii Souce data /._Source data Fig S5.xlsx
- Udugama and Hii Souce data /Source data Fig S4.xlsx
- __MACOSX/Udugama and Hii Souce data /._Source data Fig S4.xlsx
- Udugama and Hii Souce data /Source data Fig 3.xlsx
- __MACOSX/Udugama and Hii Souce data /._Source data Fig 3.xlsx
- Udugama and Hii Souce data /Source data Fig S8.xlsx
- __MACOSX/Udugama and Hii Souce data /._Source data Fig S8.xlsx
