# Supplementary material for: Mutations inhibiting KDM4B drive ALT activation in ATRX-mutated glioblastomas
Source: Nat Commun. 2021 May 10;12:2584. doi: 10.1038/s41467-021-22543-z (PMC8110556; doi:10.1038/s41467-021-22543-z)
Supplement: Supplementary file 3 — Source Data [file 41467_2021_22543_MOESM3_ESM.zip › Udugama and Hii Souce data /Source data Fig 1.xlsx]

## Sheet: Fig 1a
	pedPanCan_dkfz_2017
	Study ID	Sample ID	Patient ID	Altered	ATRX	TP53	H3F3A	IDH1
	pediatric_dkfz_2017	ICGC_GBM38	ICGC_GBM38	1	MUTATED	G245S	no alteration	no alteration
	pediatric_dkfz_2017	SJHGG041	SJHGG041	1	I360Rfs*6	H179D	G34R	no alteration
	pediatric_dkfz_2017	ICGC_GBM43	ICGC_GBM43	1	K780Efs*12	R196*, R209Kfs*6	G34R	no alteration
	pediatric_dkfz_2017	SJHGG100	SJHGG100	1	R188*	R248Q	K27M	no alteration
	pediatric_dkfz_2017	ICGC_GBM15	ICGC_GBM15	1	R2131*	R273C	no alteration	R132H
	pediatric_dkfz_2017	ICGC_GBM67	ICGC_GBM67	1	T887Rfs*19	R273C, T125M	no alteration	R132H
	pediatric_dkfz_2017	ICGC_GBM5	ICGC_GBM5	1	K1045*	R342*	G34R	no alteration
	pediatric_dkfz_2017	ICGC_GBM63	ICGC_GBM63	1	L764Vfs*2	R342*, R156Pfs*15	G34R	no alteration
	pediatric_dkfz_2017	ICGC_GBM22	ICGC_GBM22	1	R1739*	T256Nfs*89	G34R	no alteration
	pediatric_dkfz_2017	ICGC_GBM12	ICGC_GBM12	1	K1357Dfs*4	Y220C, T256P	K27M	no alteration
	pediatric_dkfz_2017	SJHGG089	SJHGG089	1	X1817_splice	no alteration	no alteration	no alteration
	pediatric_dkfz_2017	ICGC_GBM19	ICGC_GBM19	1	X1374_splice	no alteration	no alteration	no alteration
	pediatric_dkfz_2017	ICGC_GBM50	ICGC_GBM50	1	X1374_splice	no alteration	no alteration	no alteration
	Glioma_MSKCC_2019
	Study ID	Sample ID	Patient ID	Altered	ATRX	TP53	H3F3A	IDH1	IDH2
	glioma_mskcc_2019	P-0006182-T01-IM5	glioma_mskcc_2019_181	1	I360Rfs*6	R158G	G34R	no alteration	no alteration
	glioma_mskcc_2019	P-0001731-T02-IM5	glioma_mskcc_2019_231	1	F888Sfs*17	R175H, R342*	G34V	no alteration	no alteration
	glioma_mskcc_2019	P-0011213-T01-IM5	glioma_mskcc_2019_278	1	L513*	R273C	G34R	no alteration	no alteration
	glioma_mskcc_2019	P-0002833-T01-IM3	glioma_mskcc_2019_297	1	K2182Vfs*8	H179Y	not profiled	no alteration	no alteration
	glioma_mskcc_2019	P-0001471-T01-IM3	glioma_mskcc_2019_333	1	K1045*	I255del	not profiled	no alteration	no alteration
	glioma_mskcc_2019	P-0001730-T01-IM3	glioma_mskcc_2019_416	1	R840Kfs*9	no alteration	not profiled	R132H	no alteration
	glioma_mskcc_2019	P-0009629-T01-IM5	glioma_mskcc_2019_418	1	R781*	V157F	no alteration	R132G	no alteration
	glioma_mskcc_2019	P-0006546-T01-IM5	glioma_mskcc_2019_420	1	L2258Gfs*10	H193R	no alteration	R132H	no alteration
	glioma_mskcc_2019	P-0009216-T01-IM5	glioma_mskcc_2019_425	1	K319*	R249T	no alteration	R132H	no alteration
	glioma_mskcc_2019	P-0013676-T01-IM5	glioma_mskcc_2019_44	1	L1746*, G51V	R196*, G245S	P44H	no alteration	R353H, D312N, A174T
	glioma_mskcc_2019	P-0013602-T01-IM5	glioma_mskcc_2019_743	1	L287*	R282G	no alteration	R132H	no alteration
	glioma_mskcc_2019	P-0015289-T01-IM6	glioma_mskcc_2019_751	1	X1519_splice	H179R	no alteration	R132H	no alteration
	glioma_mskcc_2019	P-0016048-T01-IM6	glioma_mskcc_2019_778	1	L359Tfs*3	R342P	K27M	no alteration	no alteration
	glioma_mskcc_2019	P-0006545-T01-IM5	glioma_mskcc_2019_92	1	E1664*	C238Y, L137Wfs*33	G34R	no alteration	no alteration
	glioma_mskcc_2019	P-0006410-T01-IM5	glioma_mskcc_2019_99	1	F2113Sfs*9	R342*	G34V	no alteration	no alteration

## Sheet: Fig 1b
	Telomere (TEL) Concentration						36B4 concentration
	TEL	N1	N2	N3			36B4	N1	N2	N3
	WT	0.07816	0.007213	0.009242			WT	0.1148	0.01059	0.01588
APT-tKO#1	2m (months)	0.0003093	0.01964	0.003122		APT-tKO#1	2m (months)	0.0006391	0.03119	0.004781
APT-tKO#1	4m	0.009354	0.003341	0.001812		APT-tKO#1	4m	0.0186	0.009781	0.006174
APT-tKO#1	8m	0.002774	0.002837	0.06641		APT-tKO#1	8m	0.009987	0.01235	0.159
APT-tKO#1	10m	0.01635	0.004254	0.0004095		APT-tKO#1	10m	0.08766	0.02143	0.002789
APT-tKO#1	12m	0.0009182	0.001232	0.0009195		APT-tKO#1	12m	0.00659	0.0115	0.007497
	WT	0.0409	0.0543	0.066			WT	0.0238	0.0244	0.0242
APT-tKO#1	14m	0.0184	0.142	0.0357		APT-tKO#1	14m	0.0441	0.28	0.0634
APT-tKO#1	16m	0.00355	0.00465	0.0478		APT-tKO#1	16m	0.0266	0.0446	0.264
	Ratio of TEL/36B4						Normalised to WT (wild-type)							Telomere length (Ratio TEL/36B4)
	TEL/36B4	N1	N2	N3				N1	N2	N3			Fold change	AVERAGE	STD DEV
	WT	0.680836	0.681114	0.58199			WT	1	1	1			WT	1	0
APT-tKO#1	2m (months)	0.483962	0.629689	0.653001		APT-tKO#1	2m (months)	0.710834	0.924498	1.12202		APT-tKO#1	2m (months)	0.919116	0.205643
APT-tKO#1	4m	0.502903	0.341581	0.293489		APT-tKO#1	4m	0.738655	0.501503	0.504285		APT-tKO#1	4m	0.581481	0.136124
APT-tKO#1	8m	0.277761	0.229717	0.417673		APT-tKO#1	8m	0.40797	0.337266	0.717664		APT-tKO#1	8m	0.487633	0.202325
APT-tKO#1	10m	0.186516	0.198507	0.146827		APT-tKO#1	10m	0.273951	0.291444	0.252284		APT-tKO#1	10m	0.27256	0.0196171
APT-tKO#1	12m	0.139332	0.10713	0.122649		APT-tKO#1	12m	0.204649	0.157287	0.210741		APT-tKO#1	12m	0.190892	0.0292619
	WT	1.71849	2.22541	2.72727			WT	1	1	1			WT	1	0
APT-tKO#1	14m	0.417234	0.507143	0.563091		APT-tKO#1	14m	0.242791	0.227887	0.206467		APT-tKO#1	14m	0.225715	0.0182593
APT-tKO#1	16m	0.133459	0.10426	0.181061		APT-tKO#1	16m	0.0776605	0.0468498	0.0663889		APT-tKO#1	16m	0.0636331	0.0155891

## Sheet: Fig 1c
	Telomere (TEL) Concentration						36B4 concentration
	TEL	N1	N2	N3	N4		36B4	N1	N2	N3	N4
	WT	0.4758	0.005065	0.09834	0.1752		WT	0.4742	0.007239	0.07186	0.1818
H3.3G34R APT-tKO#1	4m (months)	0.428	0.1095	0.6511	0.2047	H3.3G34R APT-tKO#1	4m (months)	0.575	0.12634	0.8555	0.2715
H3.3G34R APT-tKO#1	8m	0.06248	0.06636	0.03509	0.01894	H3.3G34R APT-tKO#1	8m	0.09679	0.10928	0.1112	0.0589
H3.3G34R APT-tKO#1	10m	0.03239	0.002493	0.05603	0.05154	H3.3G34R APT-tKO#1	10m	0.07396	0.00917	0.1471	0.207
H3.3G34R APT-tKO#1	12m	0.003458	0.03213	0.01412	0.005689	H3.3G34R APT-tKO#1	12m	0.02576	0.1424	0.05948	0.08499
H3.3G34R APT-tKO#1	14m	0.01187	0.01364	0.00756	0.2205	H3.3G34R APT-tKO#1	14m	0.03115	0.05925	0.03101	0.4562
H3.3G34R APT-tKO#1	16m	0.03293	0.03945	0.1344	0.2105	H3.3G34R APT-tKO#1	16m	0.0605	0.1449	0.12663	0.4562
H3.3G34R APT-tKO#1	18m	0.01013	0.01907	0.03023	0.00763	H3.3G34R APT-tKO#1	18m	0.01749	0.04705	0.03051	0.01899
H3.3G34R APT-tKO#1	20m	0.006594	0.02083	0.01853	0.01667	H3.3G34R APT-tKO#1	20m	0.009485	0.03709	0.03818	0.03087
	Ratio of TEL/36B4						Normalised to WT (wild-type)							Telomere length (Ratio TEL/36B4)
	TEL/36B4	N1	N2	N3	N4			N1	N2	N3	N4		Fold change	AVERAGE	STD DEV
	WT	1.00337	0.699682	1.36849	0.963696		WT	1	1	1	1		WT	1	0
H3.3G34R APT-tKO#1	4m (months)	0.744348	0.866709	0.761075	0.753959	H3.3G34R APT-tKO#1	4m (months)	0.741845	1.23872	0.556141	0.782362	H3.3G34R APT-tKO#1	4m (months)	0.829766	0.289879
H3.3G34R APT-tKO#1	8m	0.645521	0.607247	0.315558	0.321562	H3.3G34R APT-tKO#1	8m	0.643351	0.86789	0.230587	0.333676	H3.3G34R APT-tKO#1	8m	0.518876	0.291384
H3.3G34R APT-tKO#1	10m	0.437939	0.271865	0.380897	0.248986	H3.3G34R APT-tKO#1	10m	0.436467	0.388555	0.278333	0.258365	H3.3G34R APT-tKO#1	10m	0.34043	0.0858869
H3.3G34R APT-tKO#1	12m	0.134239	0.225632	0.237391	0.0669373	H3.3G34R APT-tKO#1	12m	0.133788	0.322478	0.173469	0.0694589	H3.3G34R APT-tKO#1	12m	0.174798	0.107377
H3.3G34R APT-tKO#1	14m	0.381059	0.230211	0.243792	0.483341	H3.3G34R APT-tKO#1	14m	0.379778	0.329022	0.178146	0.501549	H3.3G34R APT-tKO#1	14m	0.347124	0.133908
H3.3G34R APT-tKO#1	16m	0.544298	0.272257	1.06136	0.46142	H3.3G34R APT-tKO#1	16m	0.542467	0.389115	0.775568	0.478803	H3.3G34R APT-tKO#1	16m	0.546488	0.165168
H3.3G34R APT-tKO#1	18m	0.579188	0.405313	0.990823	0.40179	H3.3G34R APT-tKO#1	18m	0.57724	0.579282	0.724024	0.416926	H3.3G34R APT-tKO#1	18m	0.574368	0.125455
H3.3G34R APT-tKO#1	20m	0.695203	0.561607	0.485333	0.540006	H3.3G34R APT-tKO#1	20m	0.692865	0.80266	0.354647	0.560349	H3.3G34R APT-tKO#1	20m	0.60263	0.192733

## Sheet: Fig 1d
c-circle analyses
		TEL		36B4				Ratio of TEL/36B4
N=1		cc -	cc +	cc -	cc +			cc -	cc +	cc+/cc-	Normlised to WT (wild-type)
	WT	14.35	14.3	26.09	24.32		WT	3420.52	1038.29	0.303549	1
H3.3G34R-APTtKO #1	4m	25.14	25.59	24.04	24.02	H3.3G34R-APTtKO #1	4m	0.466516	0.336808	0.721965	2.37841
H3.3G34R-APTtKO #1	12m	17.29	18.48	27.1	28.21	H3.3G34R-APTtKO #1	12m	897.644	849.223	0.946058	3.11666
H3.3G34R-APTtKO #1	18m	16.38	13.6	25.84	24.31	H3.3G34R-APTtKO #1	18m	704.277	1675.06	2.37841	7.83536
U2OS	+ve	14.9	14.57	26.39	29.14	U2OS	+ve	2876.3	24322.4	8.45614	27.8576
		TEL		36B4				Ratio of TEL/36B4
N=2		cc-	cc+	cc-	cc+			cc-	cc+	cc+/cc-	Normlised to WT (wild-type)
	WT	18.02	20.07	30.51	31.2		WT	5752.61	2241.11	0.389582	1
H3.3G34R-APT-tKO #1	4m (months)	17.29	18.48	27.1	28.21	H3.3G34R-APTtKO #1	4m (months)	897.644	849.223	0.946058	2.42839
H3.3G34R-APT-tKO #1	12m	16.38	13.6	25.84	24.31	H3.3G34R-APTtKO #1	12m	704.277	1675.06	2.37841	6.10504
H3.3G34R-APT-tKO #1	18m	21.38	20.67	31.08	31.56	H3.3G34R-APTtKO #1	18m	831.746	1897.65	2.28153	5.85634
U2OS	+ve	14.9	14.57	26.39	29.14	U2OS	+ve	2876.3	24322.4	8.45614	21.7057
		TEL		36B4				Ratio of TEL/36B4
N=3		cc-	cc+	cc-	cc+			cc-	cc+	cc+/cc-	Normlised to WT (wild-type)
	WT	15.09	15.53	26.41	26.42		WT	2556.58	1897.65	0.742262	1
H3.3G34R-APT-tKO #1	4m (months)	16.78	17.38	26.65	26.74	H3.3G34R-APTtKO #1	4m (months)	935.763	657.114	0.702222	0.946058
H3.3G34R-APT-tKO #1	12m	17.34	16.54	25.94	25.98	H3.3G34R-APTtKO #1	12m	388.023	694.581	1.79005	2.41162
H3.3G34R-APT-tKO #1	18m	18.59	16.93	25.13	25.82	H3.3G34R-APTtKO #1	18m	93.0542	474.413	5.09824	6.86852
U2OS	+ve	14.9	14.57	26.39	29.14	U2OS	+ve	2876.3	24322.4	8.45614	11.3924
		TEL		36B4				Ratio of TEL/36B4
N=4		cc-	cc+	cc-	cc+			cc-	cc+	cc+/cc-	Normlised to WT (wild-type)
	WT	14.74	15.28	26.26	26.33		WT	2936.74	2120.22	0.721965	1
H3.3G34R-APT-tKO #1	4m (months)	23.36	25.46	32.49	32.65	H3.3G34R-APTtKO #1	4m (months)	560.278	146.018	0.260616	0.360982
H3.3G34R-APT-tKO #1	12m	17.09	15.7	26.28	25.94	H3.3G34R-APTtKO #1	12m	584.071	1209.34	2.07053	2.86791
H3.3G34R-APT-tKO #1	18m	19.82	19.57	26.6	29.02	H3.3G34R-APTtKO #1	18m	109.896	699.413	6.36429	8.81524
U2OS	+ve	14.9	14.57	26.39	29.14	U2OS	+ve	2876.3	24322.4	8.45614	11.7127
		TEL		36B4				Ratio of TEL/36B4
N=5		cc-	cc+	cc-	cc+			cc-	cc+	cc+/cc-	Normlised to WT (wild-type)
	WT	15.56	14.6	25.76	25.73		WT	1176.27	2241.11	1.90528	1
H3.3G34R-APT-tKO #1	4m (months)	17.22	18.14	27.93	29.07	H3.3G34R-APTtKO #1	4m (months)	1675.06	1951	1.16473	0.61132
H3.3G34R-APT-tKO #1	12m	20.21	18.26	27.17	28.32	H3.3G34R-APTtKO #1	12m	124.5	1067.48	8.57419	4.50023
H3.3G34R-APT-tKO #1	18m	19.09	17.54	26.09	26.84	H3.3G34R-APTtKO #1	18m	128	630.346	4.92458	2.58471
U2OS	+ve	14.9	11.24	25.29	25.93	U2OS	+ve	1341.84	26432	19.6983	10.3388
									c-circle level
Fold change		N1	N2	N3	N4	N5		Fold change	AVERAGE	STDEV
	WT	1	1	1	1	1		WT	1	0
H3.3G34R-APT-tKO #1	4m (months)	2.37841	2.42839	0.946058	0.360982	0.61132	4m (months)	4m	1.34503	0.988359
H3.3G34R-APT-tKO #1	12m	3.11666	6.10504	2.41162	2.86791	4.50023	H3.3G34R-APTtKO #1	12m	3.80029	1.50556
H3.3G34R-APT-tKO #1	18m	7.83536	5.85634	6.86852	8.81524	2.58471	H3.3G34R-APTtKO #1	18m	6.39204	2.39608
U2OS	+ve	27.8576	21.7057	11.3924	11.7127	10.3388	U2OS	+ve	16.6014	7.79437

## Sheet: Fig 1e
		TSCE analyses - chromosome numbers with TSCE within a mitotic spread
		TSCE+	TSCE-	TSCE+	TSCE-	TSCE+	TSCE-	TSCE+	TSCE-	TSCE+	TSCE-	TSCE+	TSCE-	TSCE+	TSCE-	TSCE+	TSCE-	TSCE+	TSCE-	TSCE+	TSCE-	TSCE+	TSCE-	TSCE+	TSCE-	TSCE+	TSCE-	TSCE+	TSCE-	TSCE+	TSCE-	TSCE+	TSCE-	TSCE+	TSCE-	TSCE+	TSCE-	TSCE+	TSCE-	TSCE+	TSCE-
		TSCE+	TSCE-	TSCE+	TSCE-	TSCE+	TSCE-	TSCE+	TSCE-	TSCE+	TSCE-	TSCE+	TSCE-	TSCE+	TSCE-	TSCE+	TSCE-	TSCE+	TSCE-	TSCE+	TSCE-	TSCE+	TSCE-	TSCE+	TSCE-	TSCE+	TSCE-	TSCE+	TSCE-	TSCE+	TSCE-	TSCE+	TSCE-	TSCE+	TSCE-	TSCE+	TSCE-	TSCE+	TSCE-	TSCE+	TSCE-
N1	WT	0	35	0	39	1	39	0	38	0	36	0	37	0	36	0	35	0	34	0	36	0	35	0	37	0	32	0	31	1	38	0	35	0	34	0	37	1	32	0	28
H3.3G34R APT-tKO#1	4m (months)	1	30	1	31	0	28	0	23	0	31	0	31	1	39	1	38	1	32	0	36	1	35	0	30	0	36	0	34	0	38	0	37	0	43	3	45	0	36	0	35
H3.3G34R APT-tKO#1	12m	1	37	0	30	2	39	2	33	1	29	0	45	1	30	2	38	3	41	3	51	2	42	2	42	1	45	3	37	2	23	8	32	5	35	2	38	4	36	7	33
H3.3G34R APT-tKO#1	18m	3	25	4	51	5	31	6	17	5	26	5	27	4	24	9	27	8	31	12	23	12	21	6	21	6	21	3	25	4	20	4	36	4	36	11	19	5	35	11	23
U2OS	positive	11	22	8	36	9	36	11	12	9	44	6	51	5	12	6	33	12	39	13	46	7	51	5	34	5	43	9	39	8	45	6	33	8	47	11	12	8	41	5	23
N2	WT	1	36	1	36	0	39	0	37	0	38	0	39	1	37	0	34	0	35	0	33	0	31	0	38	0	38	0	35	0	37	1	32	0	37	0	36	0	34	0	36
H3.3G34R APT-tKO#1	4m	2	30	1	39	0	23	2	28	0	31	0	32	1	34	1	40	1	30	0	30	1	31	0	30	0	39	0	32	1	35	2	31	1	26	2	27	0	41	0	36
H3.3G34R APT-tKO#1	12m	1	37	0	42	2	29	2	29	2	46	0	41	1	31	0	34	2	41	0	52	3	32	3	54	2	34	4	42	2	45	2	28	9	31	11	29	4	36	3	37
H3.3G34R APT-tKO#1	18m	3	18	3	21	6	33	5	28	3	38	5	23	3	22	1	45	1	43	9	31	7	31	11	43	6	34	3	27	4	21	20	20	4	36	3	37	3	37	22	18
U2OS	positive	19	17	11	18	16	25	14	19	9	13	14	7	16	15	12	28	16	9	17	17	16	7	22	11	19	16	24	29	12	14	16	11	8	16	12	12	16	11	10	15
N3	WT	0	32	0	38	0	31	0	37	3	33	0	36	1	37	0	32	0	35	1	33	0	35	0	31	0	33	0	34	0	35	0	35	0	33	1	37	0	34	0	34
H3.3G34R APT-tKO#1	4m	0	30	0	22	0	40	2	24	2	29	0	34	1	29	0	34	1	31	0	37	3	32	0	32	1	23	0	36	0	37	0	34	4	32	2	29	2	37	1	22
H3.3G34R APT-tKO#1	12m	1	42	0	43	2	54	2	49	1	36	1	35	1	44	0	32	2	31	0	37	0	49	2	51	4	43	2	41	3	38	8	42	5	35	5	35	2	38	8	32
H3.3G34R APT-tKO#1	18m	4	34	8	41	5	30	14	47	3	35	2	46	3	49	3	45	6	38	5	36	4	47	8	56	2	45	6	38	6	33	19	21	23	17	4	36	5	35	5	35
U2OS	positive	13	10	11	12	17	2	9	14	8	25	9	13	7	19	9	26	16	38	11	41	13	47	8	45	13	33	6	25	8	28	5	19	5	21	7	23	12	31	6	26
		Percentage of TSCE																					Average
N=1	WT	0	0	2.5	0	0	0	0	0	0	0	0	0	0	0	2.5641	0	0	0	3.0303	0		0.40472
H3.3G34R APT-tKO#1	4m	3.22581	3.125	0	0	0	0	2.5	2.5641	3.0303	0	2.77778	0	0	0	0	0	0	6.25	0	0		1.17365
H3.3G34R APT-tKO#1	12m	2.63158	0	4.87805	5.71429	3.33333	0	3.22581	5	6.81818	5.55556	4.54545	4.54545	2.17391	7.5	8	20	12.5	5	10	17.5		6.44608
H3.3G34R APT-tKO#1	18m	10.7143	7.27273	13.8889	26.087	16.129	15.625	14.2857	25	20.5128	34.2857	36.3636	22.2222	22.2222	10.7143	16.6667	10	10	36.6667	12.5	32.3529		19.6755
U2OS	positive	33.3333	18.1818	20	47.8261	16.9811	10.5263	29.4118	15.3846	23.5294	22.0339	12.069	12.8205	10.4167	18.75	15.0943	15.3846	14.5455	47.8261	16.3265	17.8571		20.9149
N=2	WT	2.7027	2.7027	0	0	0	0	2.63158	0	0	0	0	0	0	0	0	3.0303	0	0	0	0		0.553364
H3.3G34R APT-tKO#1	4m	6.25	2.5	0	6.66667	0	0	2.85714	2.43902	3.22581	0	3.125	0	0	0	2.77778	6.06061	3.7037	6.89655	0	0		2.32511
H3.3G34R APT-tKO#1	12m	2.63158	0	6.45161	6.45161	4.16667	0	3.125	0	4.65116	0	8.57143	5.26316	5.55556	8.69565	4.25532	6.66667	22.5	27.5	10	7.5		6.69927
H3.3G34R APT-tKO#1	18m	14.2857	12.5	15.3846	15.1515	7.31707	17.8571	12	2.17391	2.27273	22.5	18.4211	20.3704	15	10	16	50	10	7.5	7.5	55		16.5617
U2OS	positive	52.7778	37.931	39.0244	42.4242	40.9091	66.6667	51.6129	30	64	50	69.5652	66.6667	54.2857	45.283	46.1538	59.2593	33.3333	50	59.2593	40		49.9576
N=3	WT	0	0	0	0	8.33333	0	2.63158	0	0	2.94118	0	0	0	0	0	0	0	2.63158	0	0		0.826883
H3.3G34R APT-tKO#1	4m	0	0	0	7.69231	6.45161	0	3.33333	0	3.125	0	8.57143	0	4.16667	0	0	0	11.1111	6.45161	5.12821	4.34783		3.01896
H3.3G34R APT-tKO#1	12m	2.32558	0	3.57143	3.92157	2.7027	2.77778	2.22222	0	6.06061	0	0	3.77358	8.51064	4.65116	7.31707	16	12.5	12.5	5	20		5.69172
H3.3G34R APT-tKO#1	18m	10.5263	16.3265	14.2857	22.9508	7.89474	4.16667	5.76923	6.25	13.6364	12.1951	7.84314	12.5	4.25532	13.6364	15.3846	47.5	57.5	10	12.5	12.5		15.381
U2OS	positive	56.5217	47.8261	89.4737	39.1304	24.2424	40.9091	26.9231	25.7143	29.6296	21.1538	21.6667	15.0943	28.2609	19.3548	22.2222	20.8333	19.2308	23.3333	27.907	18.75		30.9089
																TSCE %
						TSCE %		n=1	n=2	n=3						AVERAGE	STDEV
							WT	0.40472	0.553364	0.826883				WT		0.594989	0.214138
						H3.3G34R APT-tKO	4m	1.17365	2.32511	3.01896			H3.3G34R APT-tKO	4m		2.17257	0.932062
						H3.3G34R APT-tKO	12m	6.44608	6.69927	5.69172			H3.3G34R APT-tKO	12m		6.27902	0.524139
						H3.3G34R APT-tKO	18m	19.6755	16.5617	15.381			H3.3G34R APT-tKO	18m		17.2061	2.21855
						U2OS	positive	20.9149	49.9576	30.9089			U2OS	positive		33.9271	14.7547

## Sheet: Fig 1g
	Co-localised TERF1/PML foci
	WT
	positive	negative	%		positive	negative	%		positive	negative	%		positive	negative	%		positive	negative	%		positive	negative	%
N=1	4	20	16.6667	N=1	8	31	20.5128	N=2	6	30	16.6667	N=2	6	29	17.1429	N=3	2	34	5.55556	N=3	9	31	22.5
	5	29	14.7059		4	25	13.7931		4	29	12.1212		5	30	14.2857		3	29	9.375		4	33	10.8108
	4	29	12.1212		5	22	18.5185		7	25	21.875		6	27	18.1818		4	30	11.7647		3	34	8.10811
	7	29	19.4444		3	25	10.7143		3	26	10.3448		3	22	12		6	22	21.4286		7	28	20
	6	28	17.6471		9	32	21.9512		6	27	18.1818		4	24	14.2857		5	26	16.129		5	31	13.8889
	4	27	12.9032		3	26	10.3448		4	27	12.9032		6	29	17.1429		3	27	10		7	29	19.4444
	6	26	18.75		4	26	13.3333		5	29	14.7059		4	31	11.4286		4	28	12.5		4	31	11.4286
	5	28	15.1515		3	28	9.67742		3	26	10.3448		6	29	17.1429		5	31	13.8889		6	33	15.3846
	Average % positive		15.3897						Average % positive		14.9221						Average % positive		13.8879
		STDEV	3.80925							STDEV	3.29502							STDEV	4.94498
	APT-tKO 4m
	positive	negative	%		positive	negative	%		positive	negative	%		positive	negative	%		positive	negative	%		positive	negative	%
N=1	2	46	4.16667	N=1	4	54	6.89655	N=2	4	61	6.15385	N=2	1	45	2.17391	N=3	3	47	6	N=3	2	41	4.65116
	3	41	6.81818		2	48	4		3	34	8.10811		3	32	8.57143		4	42	8.69565		1	52	1.88679
	8	45	15.0943		4	57	6.55738		1	43	2.27273		2	55	3.50877		2	66	2.94118		3	37	7.5
	0	31	0		4	34	10.5263		0	56	0		5	68	6.84932		4	57	6.55738		1	33	2.94118
	5	76	6.17284		0	42	0		2	52	3.7037		1	31	3.125		0	31	0		0	46	0
	5	35	12.5		1	47	2.08333		6	31	16.2162		3	26	10.3448		4	36	10		2	39	4.87805
	2	43	4.44444		3	38	7.31707		2	41	4.65116		4	33	10.8108		1	32	3.0303		2	41	4.65116
	5	38	11.6279		4	41	8.88889		2	29	6.45161		2	45	4.25532		3	38	7.31707		4	52	7.14286
	Average % positive		6.69337						Average % positive		6.0748						Average % positive		4.88705
		STDEV	4.30845							STDEV	4.06159							STDEV	2.94842
	APT-tKO 12m
	positive	negative	%		positive	negative	%		positive	negative	%		positive	negative	%		positive	negative	%		positive	negative	%
N=1	0	44	0	N=1	1	66	1.49254	N=2	1	42	2.32558	N=2	3	57	5	N=3	0	49	0	N=3	4	55	6.77966
	2	52	3.7037		0	31	0		4	38	9.52381		2	53	3.63636		1	57	1.72414		6	61	8.95522
	0	48	0		2	38	5		3	56	5.08475		3	40	6.97674		2	42	4.54545		1	48	2.04082
	0	49	0		0	54	0		1	42	2.32558		3	49	5.76923		1	57	1.72414		7	41	14.5833
	1	31	3.125		5	58	7.93651		0	34	0		1	51	1.92308		4	48	7.69231		3	68	4.22535
	2	76	2.5641		1	31	3.125		1	27	3.57143		0	39	0		1	42	2.32558		6	71	7.79221
	3	21	12.5		0	43	0		4	37	9.7561		2	34	5.55556		3	48	5.88235		0	43	0
	0	35	0		5	27	15.625		4	26	13.3333		5	39	11.3636		3	26	10.3448		1	45	2.17391
	Average % positive		3.44199						Average % positive		5.38407						Average % positive		5.04933
		STDEV	4.76706							STDEV	3.94253							STDEV	4.09201
	APT-tKO 14m
	positive	negative	%		positive	negative	%		positive	negative	%		positive	negative	%		positive	negative	%		positive	negative	%
N=1	6	58	9.375	N=1	5	65	7.14286	N=2	3	47	6	N=2	4	48	7.69231	N=3		54	0	N=3	1	48	2.04082
	2	32	5.88235		4	61	6.15385		4	31	11.4286		3	59	4.83871		1	55	1.78571		5	31	13.8889
	3	57	5		6	45	11.7647		2	42	4.54545		1	52	1.88679		4	72	5.26316		2	61	3.1746
	1	24	4		1	37	2.63158		0	31	0		5	40	11.1111		3	39	7.14286		3	39	7.14286
	2	62	3.125		1	49	2		3	59	4.83871		0	32	0		2	46	4.16667		1	56	1.75439
	4	69	5.47945		4	69	5.47945		4	48	7.69231		1	29	3.33333		5	41	10.8696		0	43	0
	3	45	6.25		3	46	6.12245		5	41	10.8696		5	37	11.9048		2		3.77358		3	39	7.14286
	4	58	6.45161		2	39	4.87805		4	38	9.52381		1	26	3.7037		4	51	100		3	41	6.81818
	Average % positive		5.73352						Average % positive		6.21057						Average % positive		10.9353
		STDEV	2.41556							STDEV	3.98098							STDEV	24.0515
	H3.3G34R APT-tKO 4m
	positive	negative	%		positive	negative	%		positive	negative	%		positive	negative	%		positive	negative	%		+	-	%
N=1		48	0	N=1	5	54	8.47458	N=2	2	68	2.85714	N=2	6	42	12.5	N=3		44	0	N=3	8	64	11.1111
	3	61	4.6875		3	67	4.28571		4	54	6.89655		4	47	7.84314		3	53	5.35714		3	53	5.35714
	5	54	8.47458		7	64	9.85915		6	53	10.1695		6	43	12.2449		6	55	9.83607		5	73	6.41026
	2	68	2.85714		3	58	4.91803		4	48	7.69231		7	38	15.5556		4	38	9.52381		2	67	2.89855
	8	36	18.1818		3	64	4.47761		5	48	9.43396		4	54	6.89655		5	61	7.57576		4	42	8.69565
	2	42	4.54545		6	66	8.33333		4	51	7.27273		2	59	3.27869		7	45	13.4615		2	65	2.98507
	3	48	5.88235		3	48	5.88235		2	62	3.125		4	49	7.54717		3	48	5.88235		4	56	6.66667
	2	47	4.08163		1	59	1.66667		5	39	11.3636		2	55	3.50877		2	52	3.7037		3	38	7.31707
	Average % positive		6.038						Average % positive		8.0116						Average % positive		6.67387
		STDEV	4.16002							STDEV	3.73627							STDEV	3.41159
	H3.3G34R APT-tKO 12m
	positive	negative	%		positive	negative	%		positive	negative	%		positive	negative	%		positive	negative	%		+	-	%
N=1	6	63	8.69565	N=1	9	39	18.75	N=2	7	49	12.5	N=2	8	43	15.6863	N=3	3	37	7.5	N=3	13	67	16.25
	4	46	8		11	63	14.8649		2	62	3.125		7	56	11.1111		14	54	20.5882		4	43	8.51064
	8	42	16		3	38	7.31707		5	39	11.3636		3	68	4.22535		10	51	16.3934		8	59	11.9403
	9	49	15.5172		15	43	25.8621		8	36	18.1818		9	41	18		16	46	25.8065		3	45	6.25
	13	37	26		6	45	11.7647		4	61	6.15385		12	39	23.5294		15	43	25.8621		16	57	21.9178
	7	28	20		7	49	12.5		9	69	11.5385		6	61	8.95522		12	68	15		17	35	32.6923
	6	32	15.7895		8	42	16		5	61	7.57576		7	36	16.2791		7	55	11.2903		11	48	18.6441
	9	31	22.5		6	34	15		7	33	17.5		9	48	15.7895		8	39	17.0213		12	42	22.2222
	Average % positive		15.9101						Average % positive		12.5947						Average % positive		17.3681
		STDEV	5.70639							STDEV	5.66795							STDEV	7.34039
	H3.3G34R APT-tKO 14m
	positive	negative	%		positive	negative	%		positive	negative	%		positive	negative	%		positive	negative	%		+	-	%
N=1	12	26	31.5789	N=1	13	34	27.6596	N=2	20	25	44.4444	N=2	18	27	40	N=3	7	54	11.4754	N=3	9	31	22.5
	8	13	38.0952		7	21	25		13	23	36.1111		21	18	53.8462		4	65	5.7971		13	21	38.2353
	8	57	12.3077		8	41	16.3265		6	68	8.10811		4	48	7.69231		21	25	45.6522		6	24	20
	11	22	33.3333		11	19	36.6667		13	16	44.8276		6	29	17.1429		11	38	22.449		10	27	27.027
	21	25	45.6522		6	39	13.3333		5	62	7.46269		14	37	27.451		4	62	6.06061		13	24	35.1351
	7	38	15.5556		7	23	23.3333		8	57	12.3077		9	36	20		26	19	57.7778		15	18	45.4545
	16	46	25.8065		15	61	19.7368		16	39	29.0909		14	28	33.3333		15	29	34.0909		19	32	37.2549
	17	43	28.3333		14	38	26.9231		15	27	35.7143		15	37	28.8462		20	39	33.8983		17	29	36.9565
	Average % positive		26.2276						Average % positive		27.8987						Average % positive		29.9853
		STDEV	9.44234							STDEV	14.5588							STDEV	14.6213
	H3.3G34R APT-tKO 18m
	+	-	%		+	-	%		+	-	%		+	-	%		+	-	%		+	-	%
N-1	15	34	30.6122	N-1	7	9	43.75	N=2	6	12	33.3333	N=4	8	9	47.0588	N=5	7	16	30.4348	N=3	18	9	66.6667
	7	11	38.8889		7	10	41.1765		11	11	50		7	12	36.8421		12	8	60		12	21	36.3636
	13	12	52		5	11	31.25		8	15	34.7826		5	9	35.7143		8	11	42.1053		10	14	41.6667
	12	14	46.1538		8	6	57.1429		5	8	38.4615		8	11	42.1053		7	12	36.8421		8	17	32
	10	10	50		12	11	52.1739		6	2	75		12	10	54.5455		7	3	70		9	18	33.3333
	11	12	47.8261		10	16	38.4615		8	9	47.0588		8	12	40		5	8	38.4615		8	21	27.5862
	15	27	35.7143		12	19	38.7097		21	38	35.5932		9	11	45		7	21	25		7	25	21.875
	11	31	26.1905		13	23	36.1111		17	36	32.0755		7	21	25		11	23	32.3529		13	25	34.2105
	Average % positive		41.6351						Average % positive		42.0357						Average % positive		39.3062
		STDEV	8.76365							STDEV	11.5728							STDEV	14.2261
								% colocalised TERF1/PML foci
		% colocalised TERF1/PML foci		n=1	n=2	n=3		AVERAGE	STDEV
		WT		15.3897	14.9221	13.8879		14.7333	0.768491
		APT-tko	4m	6.69337	6.0748	4.88705		5.88507	0.917985
		APT-tko	12m	3.44199	5.38407	5.04933		4.62513	1.03821
		APT-tko	14m	5.73352	6.21057	10.9353		7.62645	2.87542
		H3.3G34R APT-tKO	4m	6.038	8.0116	6.67387		6.90782	1.00739
		H3.3G34R APT-tKO	12m	15.9101	12.5947	17.3681		15.2909	2.4462
		H3.3G34R APT-tKO	14m	26.2276	27.8987	29.9853		28.0372	1.88266
		H3.3G34R APT-tKO	18m	41.6351	42.0357	39.3062		40.9923	1.47392
