# Supplementary material for: Mutations inhibiting KDM4B drive ALT activation in ATRX-mutated glioblastomas
Source: Nat Commun. 2021 May 10;12:2584. doi: 10.1038/s41467-021-22543-z (PMC8110556; doi:10.1038/s41467-021-22543-z)
Supplement: Supplementary file 3 — Source Data [file 41467_2021_22543_MOESM3_ESM.zip › Udugama and Hii Souce data /Source data Fig S6.xlsx]

## Sheet: 4ABC_Charts (2)
	4A	4A KO		4B	Input		4C	Input
IAPEz-int	6.46676	6.5019		11.9065	5.33559		5.89653	5.33559		Telomere	ChIP	Input		GC_rich	ChIP	Input		(CGGG)n	ChIP	Input
(CCCTAA)n	1.15722	1.16181		8.28759	1.40586		2.82204	1.40586		KDM4A	1.15722	1.16181		KDM4A	0.572716	0.076796		KDM4A	0.0282939	0.00420975
LSU-rRNA_Hsa	0.70268	0.320664		1.58782	1.07926		0.975022	1.07926		KDM4B	8.28759	1.40586		KDM4B	0.233442	0.0863557		KDM4B	0.0123249	0.00410816
RLTR1B	0.395502	0.341245		0.785849	0.355806		0.493096	0.355806		KDM4C	2.82204	1.40586		KDM4C	0.755238	0.0863557		KDM4C	0.038701	0.00410816
RLTR9E	0.497784	0.332655		0.745697	0.350009		0.469289	0.350009
LTRIS2	0.43318	0.363442		0.798625	0.33473		0.421148	0.33473		IAPEz-int	ChIP	Input		(CGG)n	ChIP	Input		(CCGCG)n	ChIP	Input
RLTR9D	0.618081	0.189141		0.562799	0.252961		0.758945	0.252961		KDM4A	6.46676	6.5019		KDM4A	0.135292	0.0187525		KDM4A	0.0223522	0.00208361
IAPEY2_LTR	0.201028	0.169198		0.443566	0.210557		0.273	0.210557		KDM4B	11.9065	5.33559		KDM4B	0.0426646	0.0186837		KDM4B	0.0119384	0.00334843
RLTR10E	0.26054	0.124081		0.275055	0.164917		0.276295	0.164917		KDM4C	5.89653	5.33559		KDM4C	0.130354	0.0186837		KDM4C	0.0393271	0.00334843
IAPEY_LTR	0.172782	0.106009		0.32006	0.141731		0.195103	0.141731
IAPLTR1_Mm	0.145431	0.135648		0.299017	0.125805		0.167474	0.125805		LSU-rRNA_Hsa	ChIP	Input		(CCCCG)n	ChIP	Input
RLTR47_MM	0.403377	0.133989		0.150432	0.114803		0.190984	0.114803		KDM4A	0.70268	0.320664		KDM4A	0.0526738	0.00956761
ERVB7_1-LTR_MM	0.145006	0.0983125		0.223028	0.106137		0.160422	0.106137		KDM4B	1.58782	1.07926		KDM4B	0.0241773	0.00692196
IAPLTR1a_Mm	0.108271	0.0980574		0.233271	0.0946283		0.121309	0.0946283		KDM4C	0.975022	1.07926		KDM4C	0.0714544	0.00692196
GC_rich	0.572716	0.076796		0.233442	0.0863557		0.755238	0.0863557
RLTR9B2	0.0786099	0.0553221		0.144635	0.0718646		0.0883418	0.0718646		SSU-rRNA_Hsa	ChIP	Input		(CG)n	ChIP	Input
(CACAG)n	0.0709706	0.0690994		0.117623	0.0464841		0.0808454	0.0464841		KDM4A	0.28492	0.158652		KDM4A	0.0109875	0.00365695
U1	0.0327738	0.0267043		0.0798754	0.0296857		0.0620798	0.0296857		KDM4B	0.846593	0.597596		KDM4B	0.00914702	0.00469906
(CGG)n	0.135292	0.0187525		0.0426646	0.0186837		0.130354	0.0186837		KDM4C	0.49649	0.597596		KDM4C	0.0192764	0.00469906
U2	0.0250401	0.0244931		0.0331311	0.0162638		0.0294418	0.0162638
(CACAC)n	0.0105159	0.0105456		0.0284288	0.0139283		0.0197047	0.0139283		GSAT_MM	ChIP	Input
(CACTG)n	0.00905405	0.00918491		0.033625	0.0136188		0.0217642	0.0136188		KDM4A	74.7677	85.5284
(CCCCG)n	0.0526738	0.00956761		0.0241773	0.00692196		0.0714544	0.00692196		KDM4B	54.2914	40.4752
U3	0.00768652	0.00629336		0.0303398	0.00489602		0.019853	0.00489602		KDM4C	33.7791	40.4752
(CG)n	0.0109875	0.00365695		0.00914702	0.00469906		0.0192764	0.00469906
(CGGG)n	0.0282939	0.00420975		0.0123249	0.00410816		0.038701	0.00410816
(CCGCG)n	0.0223522	0.00208361		0.0119384	0.00334843		0.0393271	0.00334843
SSU-rRNA_Hsa	0.28492	0.158652	0	0.846593	0.597596	0	0.49649	0.597596
LSU-rRNA_Hsa	0.70268	0.320664	0	1.58782	1.07926	0	0.975022	1.07926
GSAT_MM	74.7677	85.5284		54.2914	40.4752		33.7791	40.4752
