# Supplementary material for: Mutations inhibiting KDM4B drive ALT activation in ATRX-mutated glioblastomas
Source: Nat Commun. 2021 May 10;12:2584. doi: 10.1038/s41467-021-22543-z (PMC8110556; doi:10.1038/s41467-021-22543-z)
Supplement: Supplementary file 3 — Source Data [file 41467_2021_22543_MOESM3_ESM.zip › Udugama and Hii Souce data /Source data Fig S12.xlsx]

## Sheet: Fig S11B
	TERF1/PML colocalised foci
	293 Control																HEK293 Control
N=1	Positive	Negative	%	N=2	Positive	Negative	%	N=3	Positive	Negative	%	N=4	Positive	Negative	%		% TERF1/PML colocalised foci
	1	20	4.7619		1	12	7.69231		0	16	0		1	14	6.66667		Average	AVERAGE	STDEV
	2	27	6.89655		0	5	0		0	8	0		2	25	7.40741	n=1	3.77458	3.6946	0.206965
	1	25	3.84615		0	6	0		1	10	9.09091		0	8	0	n=2	3.77759
	0	5	0		1	16	5.88235		1	12	7.69231		0	9	0	n=3	3.83887
	0	8	0		0	14	0		1	15	6.25		0	8	0	n=4	3.38735
	1	13	7.14286		1	10	9.09091		0	8	0		1	15	6.25
	293 (KDM4B)																HEK293 (KDM4B)
N=1	Positive	Negative	%	N=2	Positive	Negative	%	N=3	Positive	Negative	%	N=4	Positive	Negative	%		% TERF1/PML colocalised foci
	1	12	7.69231		0	18	0		0	17	0		1	9	10		Average	AVERAGE	STDEV
	2	25	7.40741		1	13	7.14286		1	14	6.66667		1	18	5.26316	n=1	4.03177	3.93611	0.555974
	0	15	0		1	14	6.66667		2	24	7.69231		0	5	0	n=2	4.6164
	1	10	9.09091		1	17	5.55556		1	18	5.26316		0	8	0	n=3	3.27036
	0	11	0		0	9	0		0	9	0		0	9	0	n=4	3.82591
	0	17	0		1	11	8.33333		0	5	0		1	12	7.69231
	GM847 Control																GM847 Control
N=1	Positive	Negative	%	N=2	Positive	Negative	%	N=3	Positive	Negative	%	N=4	Positive	Negative	%		% TERF1/PML colocalised foci
	13	15	46.4286		13	17	43.3333		14	19	42.4242		18	24	42.8571		Average	AVERAGE	STDEV
	11	18	37.931		21	30	41.1765		7	12	36.8421		12	17	41.3793	n=1	43.64	41.3515	1.52833
	7	10	41.1765		20	29	40.8163		9	16	36		13	17	43.3333	n=2	40.478
	9	10	47.3684		14	20	41.1765		20	28	41.6667		9	12	42.8571	n=3	40.5894
	15	14	51.7241		8	14	36.3636		12	17	41.3793		10	24	29.4118	n=4	40.6986
	12	18	40		15	20	42.8571		8	9	47.0588		20	23	46.5116
	GM847 (KDM4B)																GM847 (KDM4B)
N=1	Positive	Negative	%	N=2	Positive	Negative	%	N=3	Positive	Negative	%	N=4	Positive	Negative	%		% TERF1/PML colocalised foci
	4	48	7.69231		3	40	6.97674		5	51	8.92857		6	67	8.21918		Average	AVERAGE	STDEV
	5	57	8.06452		5	48	9.43396		4	50	7.40741		3	31	8.82353	n=1	7.36284	6.87532	0.662484
	4	45	8.16327		2	32	5.88235		6	58	9.375		3	36	7.69231	n=2	6.24799
	3	39	7.14286		3	43	6.52174		2	33	5.71429		5	58	7.93651	n=3	6.36399
	4	42	8.69565		2	28	6.66667		3	38	7.31707		3	39	7.14286	n=4	7.52646
	3	45	6.25		2	34	5.55556		2	31	6.06061		3	37	7.5

## Sheet: Fig S11D
	TERF1/gH2AX colocalised foci
	HEK293 Control																HEK293 Control
N=1	Positive	Negative	%	N=2	Positive	Negative	%	N=3	Positive	Negative	%	N=4	Positive	Negative	%		% TERF1/gH2AX colocalised foci
	0	46	0		3	43	6.52174		0	46	0		0	46	0		Average	AVERAGE	STDEV
	1	45	2.17391		0	46	0		2	44	4.34783		0	46	0	n=1	2.69227	2.98074	0.234356
	1	45	2.17391		0	46	0		0	46	0		3	43	6.52174	n=2	3.17337
	0	46	0		1	45	2.17391		2	44	4.34783		1	45	2.17391	n=3	2.88751
	2	44	4.34783		1	45	2.17391		1	45	2.17391		2	44	4.34783	n=4	3.16982
	1	45	2.17391		1	45	2.17391		1	45	2.17391		1	45	2.17391
	2	36	5.26316		2	41	4.65116		2	35	5.40541		2	39	4.87805
	2	35	5.40541		3	36	7.69231		2	41	4.65116		2	36	5.26316
	HEK293 (KDM4B)																HEK293 (KDM4B)
N=1	Positive	Negative	%	N=2	Positive	Negative	%	N=3	Positive	Negative	%	N=4	Positive	Negative			% TERF1/gH2AX colocalised foci
	4	42	8.69565		5	41	10.8696		6	40	13.0435		2	41	4.65116		Average	AVERAGE	STDEV
	4	42	8.69565		4	42	8.69565		4	42	8.69565		4	42	8.69565	n=1	7.86911	7.45029	1.13153
	6	40	13.0435		4	42	8.69565		3	43	6.52174		4	42	8.69565	n=2	8.08605
	4	42	8.69565		3	43	6.52174		5	41	10.8696		2	41	4.65116	n=3	8.08605
	5	41	10.8696		6	40	13.0435		4	42	8.69565		3	43	6.52174	n=4	5.75994
	4	42	8.69565		4	42	8.69565		4	42	8.69565		4	42	8.69565
	1	45	2.17391		2	48	4		2	46	4.16667		1	46	2.12766
	1	47	2.08333		2	46	4.16667		2	48	4		1	48	2.04082
	GM847 Control																GM847 Control
N=1	Positive	Negative	%	N=2	Positive	Negative	%	N=3	Positive	Negative	%	N=4	Positive	Negative	%		% TERF1/gH2AX colocalised foci
	2	25	7.40741		3	24	11.1111		3	25	10.7143		4	36	10		Average	AVERAGE	STDEV
	4	23	14.8148		6	39	13.3333		4	31	11.4286		5	41	10.8696	n=1	11.1111	10.5363	0.794263
	3	27	10		4	33	10.8108		3	31	8.82353		4	40	9.09091	n=2	10.4655
	4	40	9.09091		4	35	10.2564		6	40	13.0435		5	41	10.8696	n=3	11.13
	6	40	13.0435		3	31	8.82353		4	32	11.1111		2	23	8	n=4	9.4387
	2	27	6.89655		2	25	7.40741		4	33	10.8108		5	34	12.8205
	4	23	14.8148		5	33	13.1579		3	34	8.10811		2	29	6.45161
	5	34	12.8205		3	31	8.82353		6	34	15		2	25	7.40741
	GM847 (KDM4B)																GM847 (KDM4B)
N=1	Positive	Negative	%	N=2	Positive	Negative	%	N=3	Positive	Negative	%	N=4	Positive	Negative			% TERF1/gH2AX colocalised foci
	8	34	19.0476		9	37	19.5652		8	38	17.3913		3	13	18.75		Average	AVERAGE	STDEV
	8	35	18.6047		9	37	19.5652		8	34	19.0476		4	18	18.1818	n=1	19.6432	19.4783	0.620547
	7	27	20.5882		8	36	18.1818		7	31	18.4211		7	31	18.4211	n=2	20.195
	5	24	17.2414		9	37	19.5652		9	37	19.5652		5	20	20	n=3	18.7015
	6	28	17.6471		7	29	19.4444		9	37	19.5652		9	37	19.5652	n=4	19.3735
	9	37	19.5652		8	32	20		8	38	17.3913		9	37	19.5652
	9	31	22.5		8	34	19.0476		7	36	16.2791		8	37	17.7778
	9	32	21.9512		11	31	26.1905		9	32	21.9512		10	34	22.7273
