# Supplementary material for: Mutations inhibiting KDM4B drive ALT activation in ATRX-mutated glioblastomas
Source: Nat Commun. 2021 May 10;12:2584. doi: 10.1038/s41467-021-22543-z (PMC8110556; doi:10.1038/s41467-021-22543-z)
Supplement: Supplementary file 3 — Source Data [file 41467_2021_22543_MOESM3_ESM.zip › Udugama and Hii Souce data /Source data Fig S13.xlsx]

## Sheet: Fig S12B
	Telomere Concentration						36B4 concentration
	TEL	N1	N2	N3			36B4	N1	N2	N3
	WT	0.02345	0.01867	0.01218			WT	0.01756	0.01243	0.007027
	IDH1R132H #1	0.001431	0.02307	0.02069			IDH1R132H #1	0.001974	0.01799	0.01583
	IDH1R132H #2	0.02609	0.0221	0.02265			IDH1R132H #2	0.01701	0.01793	0.01663
	Ratio						Normalised to WT							Telomere length (ratio TEL/36B4)
	TEL/36B4	N1	N2	N3				N1	N2	N3			Fold change	AVERAGE	STD DEV
	WT	1.33542	1.50201	1.73331			WT	1	1	1			WT	1	0
	IDH1R132H #1	0.724924	1.28238	1.30701			IDH1R132H #1	0.542843	0.853775	0.754054			WT 6m	0.71689	0.158762
	IDH1R132H #2	1.5338	1.23257	1.362			IDH1R132H #2	1.14855	0.820614	0.785776			H3.3G34R	0.918315	0.200153
