# Supplementary material for: Mutations inhibiting KDM4B drive ALT activation in ATRX-mutated glioblastomas
Source: Nat Commun. 2021 May 10;12:2584. doi: 10.1038/s41467-021-22543-z (PMC8110556; doi:10.1038/s41467-021-22543-z)
Supplement: Supplementary file 3 — Source Data [file 41467_2021_22543_MOESM3_ESM.zip › Udugama and Hii Souce data /Source data Fig 4.xlsx]

## Sheet: Fig 4b
	Co-localised TERF1/PML foci in B143 and U2OS cells with and without KDM4B overexpression
	B143 Control
N=1	Positive	Negative	%	N=2	Positive	Negative	%	N=3	Positive	Negative	%
	1	14	6.66667		0	5	0		0	6	0
	1	13	7.14286		0	4	0		0	8	0
	0	10	0		2	19	9.52381		1	11	8.33333
	1	18	5.26316		1	14	6.66667		0	6	0
	0	12	0		0	15	0		1	18	5.26316
	0	8	0		0	13	0		0	6	0
	0	3	0		1	13	7.14286		0	10	0
	0	7	0		1	15	6.25		0	8	0
	1	11	8.33333		0	13	0		1	13	7.14286
	1	15	6.25		2	24	7.69231		3	18	14.2857
		average	3.3656			average	3.72756			average	3.50251
	B143 (KDM4B)
N=1	Positive	Negative	%	N=2	Positive	Negative	%	N=3	Positive	Negative	%
	1	13	7.14286		0	14	0		1	14	6.66667
	0	8	0		0	10	0		1	8	11.1111
	1	6	14.2857		1	7	12.5		0	11	0
	0	8	0		1	6	14.2857		0	8	0
	0	10	0		1	12	7.69231		1	13	7.14286
	1	17	5.55556		0	9	0		0	6	0
	0	8	0		1	14	6.66667		1	15	6.25
	0	10	0		1	13	7.14286		0	6	0
	2	12	14.2857		1	12	7.69231		1	15	6.25
	0	11	0		0	12	0		0	12	0
		average	4.12698			average	5.59799			average	3.74206
	U2OS Control
N=1	Positive	Negative	%	N=2	Positive	Negative	%	N=3	Positive	Negative	%
	8	21	27.5862		7	22	24.1379		6	24	20
	8	23	25.8065		8	20	28.5714		7	28	20
	6	24	20		6	23	20.6897		5	14	26.3158
	8	15	34.7826		5	15	25		6	13	31.5789
	4	16	20		8	18	30.7692		5	15	25
	4	10	28.5714		5	14	26.3158		6	14	30
	5	20	20		3	9	25		8	21	27.5862
	4	12	25		9	20	31.0345		4	13	23.5294
	7	14	33.3333		8	19	29.6296		6	23	20.6897
	9	13	40.9091		7	21	25		8	22	26.6667
		average	27.5989			average	26.6148			average	25.1367
	U2OS (KDM4B)
N=1	Positive	Negative	%	N=2	Positive	Negative	%	N=3	Positive	Negative	%
	4	45	8.16327		3	42	6.66667		4	33	10.8108
	4	28	12.5		4	35	10.2564		0	25	0
	3	25	10.7143		4	36	10		3	28	9.67742
	3	35	7.89474		3	28	9.67742		3	22	12
	3	26	10.3448		3	27	10		1	12	7.69231
	4	41	8.88889		3	29	9.375		3	25	10.7143
	3	28	9.67742		3	26	10.3448		3	33	8.33333
	3	22	12		2	18	10		4	42	8.69565
	2	26	7.14286		2	28	6.66667		4	36	10
	5	24	17.2414		4	21	16		2	34	5.55556
		average	10.4568			average	9.8987			average	8.34794
		Co-localised TERF1/PML foci in B143 and U2OS cells with and without KDM4B overexpression
			n=1	n=2	n=3			AVERAGE	STDEV
		B143	3.3656	3.72756	3.50251		B143	3.53189	0.182762
		B143/KDM4B	4.12698	5.59799	3.74206		B143/KDM4B	4.48901	0.979494
		U2OS	27.5989	26.6148	25.1367		U2OS	26.4501	1.23936
		U2OS/KDM4B	10.4568	9.8987	8.34794		U2OS/KDM4B	9.5678	1.09266

## Sheet: Fig 4d
	% of TERF1/gH2Ax foci in B143 and U2OS cells with and without KDM4B overexpression
	B143 Control
N=1	Positive	Negative	%	N=2	Positive	Negative	%	N=3	Positive	Negative	%	N=4	Positive	Negative	%
	3	43	6.52174		2	44	4.34783		3	43	6.52174		4	42	8.69565
	3	43	6.52174		4	42	8.69565		3	43	6.52174		2	44	4.34783
	2	44	4.34783		3	43	6.52174		4	42	8.69565		3	43	6.52174
	3	43	6.52174		3	43	6.52174		2	44	4.34783		3	43	6.52174
	3	43	6.52174		2	44	4.34783		2	44	4.34783		4	42	8.69565
	3	43	6.52174		3	43	6.52174		3	43	6.52174		2	44	4.34783
	4	38	9.52381		4	39	9.30233		1	38	2.5641		2	43	4.44444
	3	39	7.14286		2	37	5.12821		2	39	4.87805		3	42	6.66667
	2	41	4.65116		2	37	5.12821		2	36	5.26316		2	38	5
	2	36	5.26316		1	36	2.7027		1	39	2.5		3	39	7.14286
		average	6.47493			average	6.27947			average	5.51798			average	6.13795
	B143 (KDM4B)
N=1	Positive	Negative	%	N=2	Positive	Negative	%	N=3	Positive	Negative	%	N=4	Positive	Negative
	4	42	8.69565		3	43	6.52174		6	40	13.0435		6	40	13.0435
	4	42	8.69565		9	37	19.5652		5	41	10.8696		6	40	13.0435
	5	41	10.8696		3	43	6.52174		5	41	10.8696		5	41	10.8696
	4	42	8.69565		4	42	8.69565		3	43	6.52174		6	40	13.0435
	6	40	13.0435		4	42	8.69565		4	42	8.69565		4	42	8.69565
	4	42	8.69565		5	41	10.8696		4	42	8.69565		3	43	6.52174
	5	43	10.4167		4	38	9.52381		3	43	6.52174		3	38	7.31707
	4	36	10		4	41	8.88889		5	37	11.9048		4	39	9.30233
	4	43	8.51064		3	37	7.5		4	43	8.51064		3	46	6.12245
	2	41	4.65116		4	36	10		2	44	4.34783		4	41	8.88889
		average	9.73588			average	9.64247			average	9.51475			average	9.77325
	U2OS Control
N=1	Positive	Negative	%	N=2	Positive	Negative	%	N=3	Positive	Negative	%	N=4	Positive	Negative	%
	4	31	11.4286		5	42	10.6383		3	42	6.66667		3	43	6.52174
	4	34	10.5263		3	39	7.14286		4	37	9.7561		4	43	8.51064
	4	42	8.69565		2	38	5		4	39	9.30233		4	36	10
	3	44	6.38298		4	43	8.51064		4	43	8.51064		5	42	10.6383
	5	41	10.8696		5	43	10.4167		3	41	6.81818		3	44	6.38298
	2	42	4.54545		4	42	8.69565		5	40	11.1111		4	41	8.88889
	6	42	12.5		5	36	12.1951		6	49	10.9091		5	36	12.1951
	6	41	12.766		6	41	12.766		6	38	13.6364		6	43	12.2449
	4	37	9.7561		6	37	13.9535		6	41	12.766		9	42	17.6471
	4	41	8.88889		9	46	16.3636		7	37	15.9091		5	38	11.6279
		average	9.71895			average	9.9243			average	9.94183			average	10.3366
	U2OS (KDM4B)
N=1	Positive	Negative	%	N=2	Positive	Negative	%	N=3	Positive	Negative	%	N=4	Positive	Negative
	8	38	17.3913		9	37	19.5652		10	36	21.7391		8	38	17.3913
	9	37	19.5652		8	37	17.7778		9	37	19.5652		9	37	19.5652
	10	36	21.7391		9	36	20		7	38	15.5556		10	36	21.7391
	8	38	17.3913		8	37	17.7778		9	37	19.5652		9	37	19.5652
	9	37	19.5652		9	38	19.1489		8	38	17.3913		9	37	19.5652
	8	38	17.3913		9	37	19.5652		9	37	19.5652		8	38	17.3913
	8	36	18.1818		10	35	22.2222		9	32	21.9512		10	34	22.7273
	9	37	19.5652		8	36	18.1818		14	35	28.5714		13	36	26.5306
	12	39	23.5294		10	34	22.7273		8	30	21.0526		10	37	21.2766
	10	38	20.8333		9	30	23.0769		9	32	21.9512		9	31	22.5
		average	19.3689			average	19.6629			average	20.5508			average	20.6391
		% of TERF1/gH2Ax foci in B143 and U2OS cells with and without KDM4B overexpression
			n=1	n=2	n=3	n=4			AVERAGE	STDEV
		B143	6.47493	6.27947	5.51798	6.13795		B143	6.10258	0.413498
		B143/KDM4B	9.73588	9.64247	9.51475	9.77325		B143/KDM4B	9.66659	0.1152
		U2OS	9.71895	9.9243	9.94183	10.3366		U2OS	9.98043	0.258125
		U2OS/KDM4B	19.3689	19.6629	20.5508	20.6391		U2OS/KDM4B	20.0554	0.635465
