# Supplementary material for: Mutations inhibiting KDM4B drive ALT activation in ATRX-mutated glioblastomas
Source: Nat Commun. 2021 May 10;12:2584. doi: 10.1038/s41467-021-22543-z (PMC8110556; doi:10.1038/s41467-021-22543-z)
Supplement: Supplementary file 3 — Source Data [file 41467_2021_22543_MOESM3_ESM.zip › Udugama and Hii Souce data /Source data Fig S3.xlsx]

## Sheet: Fig S3A and B
	Cells seeded for 28 hours
		N1	N2	N3	N4	N5	N6					N1	N2	N3	N4	N5	N6
	WT	94	92	72	104	120	80				WT	124	108	132	98	90	138
APT-tKO #2	4m	120	98	104	104	116	140			H3.3G34R APT-tKO #2	4m	120	108	142	156	142	136
APT-tKO #2	8m	144	130	156	122	124	120			H3.3G34R APT-tKO #2	8m	96	126	148	132	168	120
APT-tKO #2	12m	40	48	32	62	74	54			H3.3G34R APT-tKO #2	12m	64	60	72	52	58	74
APT-tKO #2	14m	44	14	52	30	46	32			H3.3G34R APT-tKO #2	14m	18	32	30	16	32	48
APT-tKO #2	16m	16	14	12	14	18	12			H3.3G34R APT-tKO #2	16m	84	52	76	58	82	98
										H3.3G34R APT-tKO #2	18m	96	92	128	118	128	138
Doubling time (hours)		N1	N2	N3	N4	N5	N6	AVERAGE	STDEV	Doubling time (hours)		N1	N2	N3	N4	N5	N6	AVERAGE	STDEV
	WT	8.6616	8.74553	9.83147	8.28767	7.8104	9.33333	8.77834	0.722422		WT	7.70868	8.15623	7.5219	8.50345	8.83302	7.3945	8.01963	0.574378
APT-tKO #2	4m	7.8104	8.50345	8.28767	8.28767	7.91843	7.35419	8.02697	0.418158	H3.3G34R APT-tKO #2	4m	7.8104	8.15623	7.31487	7.06451	7.31487	7.43586	7.51612	0.396922
APT-tKO #2	8m	7.27651	7.56667	7.06451	7.75879	7.70868	7.8104	7.53093	0.298387	H3.3G34R APT-tKO #2	8m	8.58097	7.66	7.20253	7.5219	6.87895	7.8104	7.60912	0.582009
APT-tKO #2	12m	14	12.3728	16.6858	10.6372	9.69688	11.5086	12.4836	2.53361	H3.3G34R APT-tKO #2	12m	10.4553	10.8319	9.83147	11.7721	11.0408	9.69688	10.6047	0.780879
APT-tKO #2	14m	13.0994	57.6812	11.7721	17.666	12.7178	16.6858	21.6037	17.8282	H3.3G34R APT-tKO #2	14m	33.019	16.6858	17.666	41.2936	16.6858	12.3728	22.9538	11.4556
APT-tKO #2	16m	41.2936	57.6812	106.45	57.6812	33.019	106.45	67.0958	31.9429	H3.3G34R APT-tKO #2	16m	9.11936	11.7721	9.56938	11.0408	9.2238	8.50345	9.87147	1.25916
										H3.3G34R APT-tKO #2	18m	8.58097	8.74553	7.61268	7.86359	7.61268	7.3945	7.96833	0.560819

## Sheet: Fig S3C
	Telomere length analysis in APT-tKO #2 cells
	Telomere Concentration					36B4 concentration
	TEL	N1	N2	N3			36B4	N1	N2	N3
	WT	0.07816	0.007213	0.009242			WT	0.1048	0.01059	0.01688
APT-tKO #2	2m	0.01031	0.1369	0.001576		APT-tKO #2	2m	0.01566	0.3162	0.005116
APT-tKO #2	4m	0.003496	0.001851	0.001209		APT-tKO #2	4m	0.008002	0.003404	0.006377
APT-tKO #2	8m	0.01474	0.0008751	0.1228		APT-tKO #2	8m	0.08129	0.00478	0.4792
APT-tKO #2	10m	0.0003576	0.001173	0.001152		APT-tKO #2	10m	0.002381	0.006857	0.006614
APT-tKO #2	12m	0.0004841	0.0006638	0.0004433		APT-tKO #2	12m	0.004391	0.004241	0.004604
	WT	0.0409	0.0543	0.066			WT	0.0238	0.0244	0.0242
APT-tKO #2	14m	0.0177	0.00812	0.00647		APT-tKO #2	14m	0.038	0.0365	0.0355
APT-tKO #2	16m	0.0128	0.0111	0.121		APT-tKO #2	16m	0.0437	0.0616	0.218
	Ratio						Normalised to WT							Telomere length (ratio TEL/36B4)
	TEL/36B4	N1	N2	N3				N1	N2	N3				AVERAGE	STDEV
	WT	0.745802	0.681114	0.547512			WT	1	1	1			WT	1	0
APT-tKO #2	2m	0.658365	0.432954	0.308053		APT-tKO #2	2m	0.882762	0.635655	0.562642		APT-tKO #2	2m	0.693686	0.167764
APT-tKO #2	4m	0.436891	0.543772	0.189588		APT-tKO #2	4m	0.5858	0.798357	0.346271		APT-tKO #2	4m	0.576809	0.226177
APT-tKO #2	8m	0.181326	0.183075	0.25626		APT-tKO #2	8m	0.243129	0.268788	0.468045		APT-tKO #2	8m	0.326654	0.123119
APT-tKO #2	10m	0.150189	0.171066	0.174176		APT-tKO #2	10m	0.201379	0.251156	0.318123		APT-tKO #2	10m	0.256886	0.0585823
APT-tKO #2	12m	0.110248	0.15652	0.0962858		APT-tKO #2	12m	0.147825	0.229799	0.175861		APT-tKO #2	12m	0.184495	0.0416637
	WT	1.71849	2.22541	2.72727			WT	1	1	1			WT	1	0
APT-tKO #2	14m	0.465789	0.222466	0.182254		APT-tKO #2	14m	0.271046	0.0999662	0.0668263		APT-tKO #2	14m	0.145946	0.1096
APT-tKO #2	16m	0.292906	0.180195	0.555046		APT-tKO #2	16m	0.170444	0.0809715	0.203517		APT-tKO #2	16m	0.151644	0.0633989

## Sheet: Fig S3D
	Telomere length analysis in H3.3G34R APT-tKO #2 cells
	Telomere Concentration					36B4 concentration
	TEL	N1	N2	N3			36B4	N1	N2	N3
	WT	0.214	0.04655	0.2129			WT	0.1597	0.02739	0.1563
H3.3G34R APT-tKO #2	4m	0.01183	0.025	0.05055		H3.3G34R APT-tKO #2	4m	0.04849	0.07928	0.0789
H3.3G34R APT-tKO #2	8m	0.03489	0.01133	0.01307		H3.3G34R APT-tKO #2	8m	0.08046	0.052	0.05816
H3.3G34R APT-tKO #2	10m	0.009557	0.0006057	0.0423		H3.3G34R APT-tKO #2	10m	0.03709	0.0393	0.2514
H3.3G34R APT-tKO #2	12m	0.01009	0.01699	0.1081		H3.3G34R APT-tKO #2	12m	0.05803	0.08136	0.2793
H3.3G34R APT-tKO #2	14m	0.0004166	0.001129	0.0003703		H3.3G34R APT-tKO #2	14m	0.07971	0.04823	0.06089
H3.3G34R APT-tKO #2	16m	0.0008834	0.001493	0.04354		H3.3G34R APT-tKO #2	16m	0.07441	0.08865	0.3461
H3.3G34R APT-tKO #2	18m	0.02084	0.03248	0.01387		H3.3G34R APT-tKO #2	18m	0.0599	0.07286	0.02931
H3.3G34R APT-tKO #2	20m	0.04724	0.00223	0.009913		H3.3G34R APT-tKO #2	20m	0.06789	0.006863	0.02295
	Ratio						Normalised to WT						Telomere length (ratio TEL/36B4)
	TEL/36B4	N1	N2	N3				N1	N2	N3				AVERAGE	STDEV
	WT	1.34001	1.69953	1.36212			WT	1	1	1			WT	1	0
H3.3G34R APT-tKO #2	4m	0.243968	0.315338	0.640684		H3.3G34R APT-tKO #2	4m	0.182064	0.185545	0.470357		H3.3G34R APT-tKO #2	4m	0.279322	0.16545
H3.3G34R APT-tKO #2	8m	0.433632	0.217885	0.224725		H3.3G34R APT-tKO #2	8m	0.323603	0.128203	0.164981		H3.3G34R APT-tKO #2	8m	0.205596	0.103838
H3.3G34R APT-tKO #2	10m	0.257671	0.0154122	0.168258		H3.3G34R APT-tKO #2	10m	0.19229	0.00906854	0.123526		H3.3G34R APT-tKO #2	10m	0.108295	0.0925553
H3.3G34R APT-tKO #2	12m	0.173876	0.208825	0.387039		H3.3G34R APT-tKO #2	12m	0.129757	0.122873	0.284144		H3.3G34R APT-tKO #2	12m	0.178924	0.0911877
H3.3G34R APT-tKO #2	14m	0.00522645	0.0234087	0.00608146		H3.3G34R APT-tKO #2	14m	0.0039003	0.0137736	0.00446469		H3.3G34R APT-tKO #2	14m	0.00737954	0.00554464
H3.3G34R APT-tKO #2	16m	0.0118721	0.0168415	0.125802		H3.3G34R APT-tKO #2	16m	0.00885966	0.00990954	0.0923571		H3.3G34R APT-tKO #2	16m	0.0370421	0.0479071
H3.3G34R APT-tKO #2	18m	0.347913	0.445786	0.473217		H3.3G34R APT-tKO #2	18m	0.259634	0.262301	0.347411		H3.3G34R APT-tKO #2	18m	0.289782	0.0499262
H3.3G34R APT-tKO #2	20m	0.695831	0.324931	0.431939		H3.3G34R APT-tKO #2	20m	0.519272	0.191189	0.317107		H3.3G34R APT-tKO #2	20m	0.342523	0.165512
