# Supplementary material for: Mutations inhibiting KDM4B drive ALT activation in ATRX-mutated glioblastomas
Source: Nat Commun. 2021 May 10;12:2584. doi: 10.1038/s41467-021-22543-z (PMC8110556; doi:10.1038/s41467-021-22543-z)
Supplement: Supplementary file 3 — Source Data [file 41467_2021_22543_MOESM3_ESM.zip › Udugama and Hii Souce data /Source data Fig S10.xlsx]

## Sheet: Fig S9A
	Telomere length analyses
	kdm4b-/- Tp53-/- Tert-/- #2
		Telomere	36B4	Ratio	Fold
	WT	0.003965	0.00624	0.635417	1
	WT	0.006448	0.009795	0.658295	1
	WT	0.009855	0.007445	1.32371	1
	TP	0.005667	0.01156	0.490225	0.771502
	TP	0.006718	0.01465	0.458567	0.696597
	TP	0.03366	0.04008	0.83982	0.634446
kdm4b-/- Tp53-/- Tert-/- #2	2m	0.007454	0.01244	0.599196	0.942997
kdm4b-/- Tp53-/- Tert-/- #2	2m	0.00186	0.005257	0.353814	0.53747
kdm4b-/- Tp53-/- Tert-/- #2	2m	0.01002	0.02169	0.461964	0.348993
kdm4b-/- Tp53-/- Tert-/- #2	3m	0.01062	0.02636	0.402883	0.634046
kdm4b-/- Tp53-/- Tert-/- #2	3m	0.001499	0.004261	0.351795	0.534404
kdm4b-/- Tp53-/- Tert-/- #2	3m	0.004826	0.01453	0.33214	0.250917
		Tel	36B4	Ratio	Normalised to WT
	WT	0.02468	0.02266	1.08914	1
	WT	0.05376	0.03463	1.55241	1
	WT	0.06492	0.03035	2.13904	1
kdm4b-/- Tp53-/- Tert-/- #2	4m	0.017	0.02821	0.602623	0.5533
kdm4b-/- Tp53-/- Tert-/- #2	4m	0.008408	0.01228	0.684691	0.44105
kdm4b-/- Tp53-/- Tert-/- #2	4m	0.01256	0.02203	0.570132	0.266536
kdm4b-/- Tp53-/- Tert-/- #2	5m	0.008827	0.01367	0.645721	0.59287
kdm4b-/- Tp53-/- Tert-/- #2	5m	0.008453	0.01595	0.529969	0.341384
kdm4b-/- Tp53-/- Tert-/- #2	5m	0.0138	0.02414	0.571665	0.267253
kdm4b-/- Tp53-/- Tert-/- #2	6m	0.009173	0.01641	0.558988	0.513237
kdm4b-/- Tp53-/- Tert-/- #2	6m	0.04369	0.08158	0.535548	0.344978
kdm4b-/- Tp53-/- Tert-/- #2	6m	0.008198	0.01851	0.442896	0.207053
				Average	STDEV
			WT	1	0
			TP	0.700848	0.0686267
		kdm4b-/- Tp53-/- Tert-/- #2	2	0.60982	0.30354
		kdm4b-/- Tp53-/- Tert-/- #2	3	0.473122	0.19878
		kdm4b-/- Tp53-/- Tert-/- #2	4	0.420295	0.144504
		kdm4b-/- Tp53-/- Tert-/- #2	5	0.428686	0.170669
		kdm4b-/- Tp53-/- Tert-/- #2	6	0.355089	0.153342

## Sheet: Fig S9B
	Telomere length analyses
	kdm4b-/- APT-tKO #2
		Telomere	36B4	Ratio	Normalised to WT
	WT	0.0006486	0.000873	0.742955	1
	WT	0.003627	0.00433	0.837644	1
	WT	0.005909	0.00642	0.920405	1
	WT	0.004198	0.006247	0.672003	1
	TP	0.005667	0.01156	0.490225	0.659831
	TP	0.006718	0.01465	0.458567	0.547448
	TP	0.03366	0.04008	0.83982	0.912447
	TP	0.007454	0.01244	0.599196	0.891658
kdm4b-/- APT-tKO #2	2m	0.000421	0.00357	0.117927	0.158727
kdm4b-/- APT-tKO #2	2m	0.00148	0.00856	0.172897	0.206409
kdm4b-/- APT-tKO #2	2m	0.000553	0.00344	0.160756	0.174658
kdm4b-/- APT-tKO #2	2m	9.31e-05	0.00152	0.06125	0.0911455
kdm4b-/- APT-tKO #2	3m	0.000435	0.00349	0.124642	0.167765
kdm4b-/- APT-tKO #2	3m	0.0012	0.00889	0.134983	0.161146
kdm4b-/- APT-tKO #2	3m	0.000648	0.00479	0.135282	0.146981
kdm4b-/- APT-tKO #2	3m	0.0011	0.00645	0.170543	0.253783
kdm4b-/- APT-tKO #2	4m	4.15e-05	0.000411	0.100973	0.135908
kdm4b-/- APT-tKO #2	4m	0.000124	0.00133	0.0932331	0.111304
kdm4b-/- APT-tKO #2	4m	0.003289	0.008661	0.379748	0.412588
kdm4b-/- APT-tKO #2	4m	3.006e-05	0.0002888	0.104086	0.154889
kdm4b-/- APT-tKO #2	5m	0.0005001	0.00366	0.136639	0.183913
kdm4b-/- APT-tKO #2	5m	0.0001597	0.001445	0.110519	0.13194
kdm4b-/- APT-tKO #2	5m	0.01239	0.0893	0.138746	0.150744
kdm4b-/- APT-tKO #2	5m	0.04677	0.7191	0.0650396	0.0967848
kdm4b-/- APT-tKO #2	6m	0.006918	0.0224	0.308839	0.41569
kdm4b-/- APT-tKO #2	6m	0.007974	0.02254	0.353771	0.42234
kdm4b-/- APT-tKO #2	6m	0.006658	0.01386	0.480375	0.521917
kdm4b-/- APT-tKO #2	6m	0.007847	0.01969	0.398527	0.593044
kdm4b-/- APT-tKO #2	7m	0.002848	0.00754	0.377719	0.5084
kdm4b-/- APT-tKO #2	7m	0.004397	0.01478	0.297497	0.355159
kdm4b-/- APT-tKO #2	7m	0.005808	0.02267	0.256198	0.278353
kdm4b-/- APT-tKO #2	7m	0.009514	0.03624	0.262528	0.390665
				Telomere length (ratio TEL/36B4) analyses
				Average	STDEV
				1	0
			WT	0.752846	0.178495
			TP	0.157735	0.0486164
		kdm4b-/- APT-tKO #2	2m	0.182419	0.0483595
		kdm4b-/- APT-tKO #2	3m	0.203672	0.140416
		kdm4b-/- APT-tKO #2	4m	0.203672	0.0363935
		kdm4b-/- APT-tKO #2	5m	0.140846	0.0363935
		kdm4b-/- APT-tKO #2	6m	0.488248	0.0850966
		kdm4b-/- APT-tKO #2	7m	0.383144	0.0957602
