# Supplementary material for: Mutations inhibiting KDM4B drive ALT activation in ATRX-mutated glioblastomas
Source: Nat Commun. 2021 May 10;12:2584. doi: 10.1038/s41467-021-22543-z (PMC8110556; doi:10.1038/s41467-021-22543-z)
Supplement: Supplementary file 3 — Source Data [file 41467_2021_22543_MOESM3_ESM.zip › Udugama and Hii Souce data /Source data Fig S11.xlsx]

## Sheet: Fig S10B
	Kdm4b expression by RT-PCR analysis
	CT value	Exon5	Exon7/8		GapdH				Exon5	Exon7/8		Fold change	Exon5	Exon7/8
	WT	26.46	29.92		17.78			WT	0.00243815	225068		WT	1	1
	#1	28.4	31.39		17.57			#1	0.000549345	194579		#1	0.225313	0.864537
	#2	29.22	32.34		18.4			#2	0.000553166	345901		#2	0.22688	1.53688
	#3	28.38	31.74		16.8			#3	0.000326642	114105		#3	0.133972	0.50698

## Sheet: FIg S10D
		% of TERF1/PML colocalised foci
		N=1												N=2												N=3
		postive	negative		postive	negative		postive	negative		postive	negative		postive	negative		postive	negative		postive	negative		postive	negative		postive	negative		postive	negative		postive	negative		postive	negative
	WT	4	20	16.6667	9	21	30	2	27	6.89655	6	23	20.6897	7	28	20	6	26	18.75	6	26	18.75	9	21	30	8	33	19.5122	4	24	14.2857	6	28	17.6471	3	29	9.375
		6	28	17.6471	7	25	21.875	8	31	20.5128	3	22	12	3	19	13.6364	4	19	17.3913	5	20	20	5	21	19.2308	4	22	15.3846	7	29	19.4444	5	26	16.129	5	30	14.2857
		4	21	16	8	23	25.8065	6	21	22.2222	4	20	16.6667	6	18	25	8	29	21.6216	6	29	17.1429	8	17	32	7	18	28	8	24	25	7	25	21.875	6	31	16.2162
		3	26	10.3448	6	30	16.6667	6	28	17.6471	3	25	10.7143	4	21	16	4	23	14.8148	4	28	12.5	6	32	15.7895	3	25	10.7143	4	24	14.2857	4	25	13.7931	5	31	13.8889
		6	25	19.3548	5	26	16.129	4	29	12.1212	5	23	17.8571	4	20	16.6667	6	28	17.6471	5	26	16.129	4	26	13.3333	4	26	13.3333	5	23	17.8571	5	26	16.129	7	25	21.875
		5	26	16.129	3	29	9.375	5	27	15.625	4	27	12.9032	3	24	11.1111	2	21	8.69565	6	29	17.1429	2	25	7.40741	2	27	6.89655	5	27	15.625	3	23	11.5385	3	34	8.10811
	Apt-tKO	0	24	0	0	23	0	0	23	0	0	22	0	1	22	4.34783	0	23	0	0	32	0	0	22	0	0	26	0	0	22	0	2	27	6.89655	1	23	4.16667
	(4+12m)	0	22	0	1	24	4	1	22	4.34783	1	21	4.54545	1	21	4.54545	1	22	4.34783	1	22	4.34783	1	22	4.34783	1	23	4.16667	1	21	4.54545	0	22	0	0	24	0
		1	22	4.34783	1	24	4	0	23	0	1	23	4.16667	1	24	4	0	22	0	0	23	0	0	24	0	0	22	0	0	22	0	1	24	4	0	23	0
		0	22	0	3	23	11.5385	1	33	2.94118	0	23	0	1	24	4	0	23	0	0	23	0	0	13	0	1	24	4	1	21	4.54545	1	26	3.7037	1	29	3.33333
		0	23	0	0	22	0	0	27	0	2	25	7.40741	0	23	0	1	22	4.34783	0	22	0	2	12	14.2857	2	23	8	0	24	0	0	25	0	0	26	0
		1	24	4	2	33	5.71429	2	24	7.69231	1	22	4.34783	0	22	0	1	21	4.54545	1	23	4.16667	0	15	0	1	21	4.54545	0	25	0	1	28	3.44828	0	27	0
	AP-tKO 12m	4	28	12.5	13	24	35.1351	8	28	22.2222	6	30	16.6667	9	37	19.5652	7	22	24.1379	5	38	11.6279	4	29	12.1212	6	24	20	11	37	22.9167	8	29	21.6216	17	36	32.0755
	Kdm4b-/- #1	11	21	34.375	5	22	18.5185	6	26	18.75	14	32	30.4348	10	25	28.5714	9	21	30	6	36	14.2857	16	30	34.7826	4	30	11.7647	8	44	15.3846	9	33	21.4286	10	34	22.7273
	(4+12m)	7	21	25	12	28	30	11	29	27.5	9	38	19.1489	7	22	24.1379	11	29	27.5	3	32	8.57143	7	37	15.9091	11	39	22	9	27	25	11	45	19.6429	4	42	8.69565
		13	45	22.4138	9	21	30	12	33	26.6667	21	40	34.4262	20	35	36.3636	19	41	31.6667	15	36	29.4118	22	48	31.4286	5	44	10.2041	4	29	12.1212	6	34	15	6	46	11.5385
		27	48	36	19	29	39.5833	31	46	40.2597	24	41	36.9231	10	28	26.3158	25	38	39.6825	28	30	48.2759	10	43	18.8679	9	42	17.6471	6	37	13.9535	5	42	10.6383	3	28	9.67742
		33	51	39.2857	17	35	32.6923	19	23	45.2381	18	43	29.5082	15	30	33.3333	18	25	41.8605	4	33	10.8108	19	48	28.3582	7	35	16.6667	6	35	14.6341	8	35	18.6047	3	46	6.12245
	AP-tKO 12m	6	24	20	10	39	20.4082	18	39	31.5789	15	39	27.7778	12	38	24	16	36	30.7692	21	37	36.2069	17	35	32.6923	16	39	29.0909	11	38	22.449	12	32	27.2727	6	35	14.6341
	Kdm4b-/- #2	11	36	23.4043	15	30	33.3333	11	35	23.913	19	36	34.5455	11	39	22	21	30	41.1765	18	38	32.1429	26	37	41.2698	23	32	41.8182	21	37	36.2069	10	33	23.2558	5	33	13.1579
	(4+12m)	15	38	28.3019	12	39	23.5294	8	30	21.0526	8	39	17.0213	13	32	28.8889	17	37	31.4815	21	38	35.5932	18	30	37.5	18	39	31.5789	22	39	36.0656	5	39	11.3636	9	31	22.5
		23	45	33.8235	20	32	38.4615	16	22	42.1053	20	45	30.7692	27	38	41.5385	17	32	34.6939	23	51	31.0811	19	26	42.2222	12	22	35.2941	21	41	33.871	9	31	22.5	8	41	16.3265
		19	22	46.3415	5	12	29.4118	20	25	44.4444	18	29	38.2979	19	45	29.6875	22	43	33.8462	22	43	33.8462	18	28	39.1304	18	29	38.2979	19	29	39.5833	4	39	9.30233	6	43	12.2449
		20	52	27.7778	22	30	42.3077	19	42	31.1475	19	29	39.5833	16	29	35.5556	19	27	41.3043	25	42	37.3134	12	27	30.7692	22	45	32.8358	17	28	37.7778	5	45	10	4	45	8.16327
					% of TERF1/PML colocalised foci
					AVERAGE	stdev
			WT		16.7196	5.52065
			Apt-tKO 4+12m		2.52338	2.28224
			AP-tKO kdm4b-/- 4+12m #1		24.7788	7.35546
			AP-tKO kdm4b-/- 4+12m #2		30.2727	7.9397
