# Supplementary material for: Mutations inhibiting KDM4B drive ALT activation in ATRX-mutated glioblastomas
Source: Nat Commun. 2021 May 10;12:2584. doi: 10.1038/s41467-021-22543-z (PMC8110556; doi:10.1038/s41467-021-22543-z)
Supplement: Supplementary file 3 — Source Data [file 41467_2021_22543_MOESM3_ESM.zip › Udugama and Hii Souce data /Source data Fig S2.xlsx]

## Sheet: Fig S2A
	1 x 105 cells seeded for 28 hours
			N1	N2	N3	N4	N5	N6					N1	N2	N3	N4	N5	N6
	Number of cells x 105	WT	94	92	72	104	120	80			Number of cells x 105	WT	124	108	132	98	90	138
	APT-tKO#1	4m	102	112	96	122	82	120			H3.3G34R APT-tKO#1	4m	130	104	98	76	102	162
	APT-tKO#1	8m	120	130	110	140	110	102			H3.3G34R APT-tKO#1	8m	120	144	156	118	86	148
	APT-tKO#1	12m	40	38	24	56	78	88			H3.3G34R APT-tKO#1	12m	22	28	38	26	34	42
	APT-tKO#1	14m	26	16	26	28	48	52			H3.3G34R APT-tKO#1	14m	74	64	72	84	48	66
	APT-tKO#1	16m	18	14	12	18	16	26			H3.3G34R APT-tKO#1	16m	98	108	116	150	142	102
											H3.3G34R APT-tKO#1	18m	80	110	102	138	112	132
	Doubling time (hours)		N1	N2	N3	N4	N5	N6	AVERAGE	STDEV	Doubling time (hours)		N1	N2	N3	N4	N5	N6	AVERAGE	STDEV
		WT	8.6616	8.74553	9.83147	8.28767	7.8104	9.33333	8.77834	0.722422		WT	7.70868	8.15623	7.5219	8.50345	8.83302	7.3945	8.01963	0.574378
	APT-tKO#1	4m	8.35697	8.03345	8.58097	7.75879	9.2238	7.8104	8.29406	0.554807	H3.3G34R APT-tKO#1	4m	7.56667	8.28767	8.50345	9.56938	8.35697	6.96878	8.20882	0.885004
	APT-tKO#1	8m	7.8104	7.56667	8.09382	7.35419	8.09382	8.35697	7.87931	0.373746	H3.3G34R APT-tKO#1	8m	7.8104	7.27651	7.06451	7.86359	9.01964	7.20253	7.7062	0.722612
	APT-tKO#1	12m	14	14.5379	22.1688	11.2657	9.44837	8.92429	13.3908	4.87339	H3.3G34R APT-tKO#1	12m	24.6153	18.8498	14.5379	20.3118	15.8592	13.524	17.9497	4.15733
	APT-tKO#1	14m	20.3118	41.2936	20.3118	18.8498	12.3728	11.7721	20.8186	10.7404	H3.3G34R APT-tKO#1	14m	9.69688	10.4553	9.83147	9.11936	12.3728	10.2848	10.2934	1.12229
	APT-tKO#1	16m	33.019	57.6812	106.45	33.019	41.2936	20.3118	48.6291	30.8811	H3.3G34R APT-tKO#1	16m	8.50345	8.15623	7.91843	7.16682	7.31487	8.35697	7.9028	0.551151
											H3.3G34R APT-tKO#1	18m	9.33333	8.09382	8.35697	7.3945	8.03345	7.5219	8.12233	0.69578
