# Supplementary material for: Mutations inhibiting KDM4B drive ALT activation in ATRX-mutated glioblastomas
Source: Nat Commun. 2021 May 10;12:2584. doi: 10.1038/s41467-021-22543-z (PMC8110556; doi:10.1038/s41467-021-22543-z)
Supplement: Supplementary file 3 — Source Data [file 41467_2021_22543_MOESM3_ESM.zip › Udugama and Hii Souce data /Source data Fig 5.xlsx]

## Sheet: Fig 5b
	BRDU ChIP		IgG	BrdU	Fold change			IgG	BrdU	Fold change
		WT	0.04306	0.6498	1		WT	8.989e-05	0.1149	1
		IDH1R132H	0.01318	0.3558	0.547553		IDH1R132H	0.001743	0.1415	1.23151
		WT	0.04493	0.9773	1		WT	0.001139	0.1101	1
		IDH1R132H	0.01091	0.2348	0.240254		IDH1R132H	0.0045	0.2108	1.91462
		WT	0.004768	0.02845	1		WT	0.002592	0.3799	1
		IDH1R132H	0.0004836	0.01411	0.495958		IDH1R132H	0.01371	0.775	2.04001
		WT	0.001011	0.01541	1		WT	0.002684	0.4631	1
		IDH1R132H	0.000277	0.006902	0.447891		IDH1R132H	0.007452	0.6315	1.36364
				Tel-BrdU					GAPDH-BrdU
			Fold change	WT	IDH1R132H			Fold change	WT	IDH1R132H
			Average	1	0.432914			Average	1	1.63744
			STDEV	0	0.134733			STDEV	0	0.399435

## Sheet: Fig 5d
	TERF1/g2AX foci
	Untreated WT
N=1	Positive	Negative	%	N=2	Positive	Negative	%	N=3	Positive	Negative	%	N=4	Positive	Negative	%		Average %
	3	37	7.5		2	38	5		3	37	7.5		4	36	10		9.25813
	4	36	10		5	35	12.5		5	35	12.5		4	36	10
	5	35	12.5		4	36	10		4	36	10		4	36	10
	4	36	10		3	37	7.5		4	36	10		3	37	7.5
	5	36	12.1951		4	36	10		3	37	7.5		4	36	10
	3	37	7.5		3	37	7.5		3	37	7.5		3	37	7.5
		average	9.94919			average	8.75			average	9.16667			average	9.16667
	APH Treated WT
N=1	Positive	Negative	%	N=2	Positive	Negative	%	N=3	Positive	Negative	%	N=4	Positive	Negative	%		Average %
	7	33	17.5		8	32	20		8	32	20		9	31	22.5		18.1994
	7	33	17.5		9	31	22.5		7	33	17.5		6	34	15
	8	32	20		5	35	12.5		8	32	20		7	33	17.5
	6	34	15		7	33	17.5		8	32	20		7	33	17.5
	8	32	20		7	33	17.5		7	33	17.5		8	32	20
	7	33	17.5		8	32	20		6	36	14.2857		7	33	17.5
		average	17.9167			average	18.3333			average	18.2143			average	18.3333
	Untreated IDH1R132H #1
N=1	Positive	Negative	%	N=2	Positive	Negative	%	N=3	Positive	Negative	%	N=4	Positive	Negative	%		Average %
	13	27	32.5		13	27	32.5		13	27	32.5		12	28	30		31.875
	15	25	37.5		15	15	50		15	25	37.5		14	26	35
	10	30	25		12	28	30		12	28	30		11	29	27.5
	16	24	40		11	29	27.5		11	29	27.5		11	29	27.5
	11	29	27.5		11	29	27.5		13	27	32.5		15	25	37.5
	11	29	27.5		12	28	30		11	29	27.5		13	27	32.5
		average	31.6667			average	32.9167			average	31.25			average	31.6667
	Treated IDH1R132H #1
N=1	Positive	Negative	%	N=2	+	-		N=3	Positive	Negative	%	N=4	Positive	Negative	%		Average %
	14	26	35		19	21	47.5		20	20	50		17	23	42.5		44.2708
	14	26	35		18	22	45		17	23	42.5		8	12	40
	21	19	52.5		21	19	52.5		19	21	47.5		18	22	45
	18	22	45		16	24	40		18	22	45		19	21	47.5
	20	20	50		16	24	40		15	25	37.5		18	22	45
	18	22	45		18	22	45		18	22	45		17	23	42.5
		average	43.75			average	45			average	44.5833			average	43.75
	Untreated IDH1R132H #2
N=1	Positive	Negative	%	N=2	Positive	Negative	%	N=3	Positive	Negative	%	N=4	Positive	Negative	%		Average %
	9	31	22.5		10	30	25		11	29	27.5		8	32	20		23.0208
	10	30	25		8	32	20		8	32	20		7	33	17.5
	8	32	20		8	32	20		9	31	22.5		9	31	22.5
	9	31	22.5		10	30	25		12	28	30		10	30	25
	11	29	27.5		9	31	22.5		9	31	22.5		10	30	25
	8	32	20		12	28	30		7	33	17.5		9	31	22.5
		average	22.9167			average	23.75			average	23.3333			average	22.0833
	Treated IDH1R132H #2
N=1	Positive	Negative	%	N=2	Positive	Negative	%	N=3	Positive	Negative	%	N=4	Positive	Negative	%		Average %
	13	27	32.5		20	20	32.5		15	25	50		12	28	37.5		40.5208
	20	20	50		17	23	50		14	26	42.5		22	18	35
	21	19	52.5		13	27	52.5		19	21	32.5		18	22	47.5
	13	27	32.5		14	26	32.5		18	22	35		17	23	45
	16	24	40		21	19	40		14	26	52.5		14	26	35
	14	26	35		13	27	35		17	23	32.5		17	23	42.5
		average	40.4167			average	40.4167			average	40.8333			average	40.4167
			% TERF1/gH2AX foci					% TERF1/gH2AX foci
			n=1	n=2	n=3	n=4		Average	STDEV
	WT	NO APH	9.94919	8.75	9.16667	9.16667		9.25813	0.500828
	WT	APH	17.9167	18.3333	18.2143	18.3333		18.1994	0.196669
	IDH1R132H #1	NO APH	31.6667	32.9167	31.25	31.6667		31.875	0.721688
	IDH1R132H #1	APH	43.75	45	44.5833	43.75		44.2708	0.625
	IDH1R132H #2	NO APH	22.9167	23.75	23.3333	22.0833		23.0208	0.711594
	IDH1R132H #2	APH	40.4167	40.4167	40.8333	40.4167		40.5208	0.208333
