# Supplementary material for: Mutations inhibiting KDM4B drive ALT activation in ATRX-mutated glioblastomas
Source: Nat Commun. 2021 May 10;12:2584. doi: 10.1038/s41467-021-22543-z (PMC8110556; doi:10.1038/s41467-021-22543-z)
Supplement: Supplementary file 3 — Source Data [file 41467_2021_22543_MOESM3_ESM.zip › Udugama and Hii Souce data /Source data Fig S7..xlsx]

## Sheet: Fig S6B
	Kdm4b expression by real-time RT-PCR analyses
	CT value	Exon6/7	Exon7/8	GAPDH			Exon6/7	Exon7/8		Fold change	Exon6/7	Exon7/8
	WT	24.11	26.39	16.21		WT	0.00418662	0.000862015		WT	1	1
	#1	26.19	28.77	16.86		#1	0.00155378	0.000259856		#1	0.371131	0.301452
	#2	26.46	29	16.23		#2	0.000832651	0.000143168		#2	0.198884	0.166086
