# Supplementary material for: Mutations inhibiting KDM4B drive ALT activation in ATRX-mutated glioblastomas
Source: Nat Commun. 2021 May 10;12:2584. doi: 10.1038/s41467-021-22543-z (PMC8110556; doi:10.1038/s41467-021-22543-z)
Supplement: Supplementary file 3 — Source Data [file 41467_2021_22543_MOESM3_ESM.zip › Udugama and Hii Souce data /Source data Fig S9.xlsx]

## Sheet: Fig S8B
		Cells seeded for 30 hours
			N1	N2	N3	N4	N5	N6					N1	N2	N3	N4	N5	N6
		WT	104	112	84	132	146	128				WT	104	112	84	132	146	128
	Kdm4b-/-; Tp53-/-; Tert-/- #1	10+0m	114	160	146	78	84	76			Kdm4b-/- APT-tKO#1	10+0m	142	112	109	94	88	104
	Kdm4b-/-; Tp53-/-; Tert-/- #1	10+2m	82	90	72	102	92	84			Kdm4b-/- APT-tKO#1	10+2m	148	126	96	108	94	112
	Kdm4b-/-; Tp53-/-; Tert-/- #1	10+4m	85	72	68	94	86	104			Kdm4b-/- APT-tKO#1	10+4m	102	100	78	86	84	66
	Kdm4b-/-; Tp53-/-; Tert-/- #1	10+5m	34	42	36	34	18	15			Kdm4b-/- APT-tKO#1	10+5m	28	16	20	32	18	22
	Kdm4b-/-; Tp53-/-; Tert-/- #1	10+6m	40	20	22	18	22	13			Kdm4b-/- APT-tKO#1	10+6m	68	42	69	24	44	74
	Kdm4b-/-; Tp53-/-; Tert-/- #2	10+0m	88	72	80	80	74	82			Kdm4b-/- APT-tKO#1	10+8m	105	121	89	83	98	104
	Kdm4b-/-; Tp53-/-; Tert-/- #2	10+2m	48	68	82	92	108	112			Kdm4b-/- APT-tKO#2	10+0m	89	92	78	124	98	84
	Kdm4b-/-; Tp53-/-; Tert-/- #2	10+4m	76	56	68	80	74	62			Kdm4b-/- APT-tKO#2	10+2m	120	104	98	92	106	116
	Kdm4b-/-; Tp53-/-; Tert-/- #2	10+5m	42	36	38	36	18	14			Kdm4b-/- APT-tKO#2	10+4m	112	100	94	86	64	94
	Kdm4b-/-; Tp53-/-; Tert-/- #2	10+6m	34	21	12	15	16	14			Kdm4b-/- APT-tKO#2	10+5m	32	28	23	16	22	14
											Kdm4b-/- APT-tKO#2	10+6m	92	72	64	68	54	38
	Doubling time (hours)		N1	N2	N3	N4	N5	N6	Average (hours)	STDEV	Kdm4b-/- APT-tKO#2	10+8m	98	82	82	106	78	84
		WT	8.87965	8.60727	9.77075	8.05917	7.75615	8.15645	8.53824	0.72489	Doubling time (hours)		N1	N2	N3	N4	N5	N6	Average (hours)	STDEV
	Kdm4b-/-; Tp53-/-; Tert-/- #1	10+0m	8.54467	7.5	7.75615	10.1233	9.77075	10.2529	8.99129	1.21898		WT	8.87965	8.60727	9.77075	8.05917	7.75615	8.15645	8.53824	0.72489
	Kdm4b-/-; Tp53-/-; Tert-/- #1	10+2m	9.88265	9.46395	10.5337	8.95389	9.37022	9.77075	9.66253	0.537807	Kdm4b-/- APT-tKO#1	10+0m	7.83736	8.60727	8.7051	9.28028	9.56174	8.87965	8.8119	0.598204
	Kdm4b-/-; Tp53-/-; Tert-/- #1	10+4m	9.71672	10.5337	10.8478	9.28028	9.6639	8.87965	9.82035	0.745169	Kdm4b-/- APT-tKO#1	10+2m	7.71699	8.20714	9.1939	8.73882	9.28028	8.60727	8.62407	0.594202
	Kdm4b-/-; Tp53-/-; Tert-/- #1	10+5m	16.992	14.49	16.2338	16.992	35.3775	51.2853	25.2284	14.9255	Kdm4b-/- APT-tKO#1	10+4m	8.95389	9.0309	10.1233	9.6639	9.77075	11.0194	9.76035	0.762737
	Kdm4b-/-; Tp53-/-; Tert-/- #1	10+6m	15	30	26.3735	35.3775	26.3735	79.2578	35.3971	22.5024	Kdm4b-/- APT-tKO#1	10+5m	20.1962	44.2431	30	17.8777	35.3775	26.3735	29.0113	9.81972
	Kdm4b-/-; Tp53-/-; Tert-/- #2	10+0m	9.56174	10.5337	10	10	10.3895	9.88265	10.0613	0.352107	Kdm4b-/- APT-tKO#1	10+6m	10.8478	14.49	10.7658	23.7523	14.0351	10.3895	14.0468	5.0748
	Kdm4b-/-; Tp53-/-; Tert-/- #2	10+2m	13.2565	10.8478	9.88265	9.37022	8.73882	8.60727	10.1172	1.74253	Kdm4b-/- APT-tKO#1	10+8m	8.84351	8.34043	9.51232	9.82604	9.11084	8.87965	9.08547	0.52674
	Kdm4b-/-; Tp53-/-; Tert-/- #2	10+4m	10.2529	12.0704	10.8478	10	10.3895	11.397	10.8263	0.784372	Kdm4b-/- APT-tKO#2	10+0m	9.51232	9.37022	10.1233	8.2593	9.11084	9.77075	9.35778	0.640026
	Kdm4b-/-; Tp53-/-; Tert-/- #2	10+5m	14.49	16.2338	15.5763	16.2338	35.3775	61.8013	26.6188	18.9698	Kdm4b-/- APT-tKO#2	10+2m	8.36829	8.87965	9.11084	9.37022	8.80801	8.48404	8.83684	0.37583
	Kdm4b-/-; Tp53-/-; Tert-/- #2	10+6m	16.992	28.0272	114.054	51.2853	44.2431	61.8013	52.7337	34.0717	Kdm4b-/- APT-tKO#2	10+4m	8.60727	9.0309	9.28028	9.6639	11.2021	9.28028	9.51079	0.898538
											Kdm4b-/- APT-tKO#2	10+5m	17.8777	20.1962	24.966	44.2431	26.3735	61.8013	32.5763	17.0641
											Kdm4b-/- APT-tKO#2	10+6m	9.37022	10.5337	11.2021	10.8478	12.3307	15.5763	11.6435	2.15252
											Kdm4b-/- APT-tKO#2	10+8m	9.11084	9.88265	9.88265	8.80801	10.1233	9.77075	9.59636	0.515593
