# Supplementary material for: Mutations inhibiting KDM4B drive ALT activation in ATRX-mutated glioblastomas
Source: Nat Commun. 2021 May 10;12:2584. doi: 10.1038/s41467-021-22543-z (PMC8110556; doi:10.1038/s41467-021-22543-z)
Supplement: Supplementary file 3 — Source Data [file 41467_2021_22543_MOESM3_ESM.zip › Udugama and Hii Souce data /Source data Fig 2.xlsx]

## Sheet: Fig 2b
	4A	4A KO		4B	Input		4C	Input
IAPEz-int	6.46676	6.5019		11.9065	5.33559		5.89653	5.33559		Telomere	ChIP	Input
(CCCTAA)n	1.15722	1.16181		8.28759	1.40586		2.82204	1.40586		KDM4A	1.15722	1.16181
LSU-rRNA_Hsa	0.70268	0.320664		1.58782	1.07926		0.975022	1.07926		KDM4B	8.28759	1.40586
RLTR1B	0.395502	0.341245		0.785849	0.355806		0.493096	0.355806		KDM4C	2.82204	1.40586
RLTR9E	0.497784	0.332655		0.745697	0.350009		0.469289	0.350009
LTRIS2	0.43318	0.363442		0.798625	0.33473		0.421148	0.33473
RLTR9D	0.618081	0.189141		0.562799	0.252961		0.758945	0.252961
IAPEY2_LTR	0.201028	0.169198		0.443566	0.210557		0.273	0.210557
RLTR10E	0.26054	0.124081		0.275055	0.164917		0.276295	0.164917
IAPEY_LTR	0.172782	0.106009		0.32006	0.141731		0.195103	0.141731
IAPLTR1_Mm	0.145431	0.135648		0.299017	0.125805		0.167474	0.125805
RLTR47_MM	0.403377	0.133989		0.150432	0.114803		0.190984	0.114803
ERVB7_1-LTR_MM	0.145006	0.0983125		0.223028	0.106137		0.160422	0.106137
IAPLTR1a_Mm	0.108271	0.0980574		0.233271	0.0946283		0.121309	0.0946283
GC_rich	0.572716	0.076796		0.233442	0.0863557		0.755238	0.0863557
RLTR9B2	0.0786099	0.0553221		0.144635	0.0718646		0.0883418	0.0718646
(CACAG)n	0.0709706	0.0690994		0.117623	0.0464841		0.0808454	0.0464841
U1	0.0327738	0.0267043		0.0798754	0.0296857		0.0620798	0.0296857
(CGG)n	0.135292	0.0187525		0.0426646	0.0186837		0.130354	0.0186837
U2	0.0250401	0.0244931		0.0331311	0.0162638		0.0294418	0.0162638
(CACAC)n	0.0105159	0.0105456		0.0284288	0.0139283		0.0197047	0.0139283
(CACTG)n	0.00905405	0.00918491		0.033625	0.0136188		0.0217642	0.0136188
(CCCCG)n	0.0526738	0.00956761		0.0241773	0.00692196		0.0714544	0.00692196
U3	0.00768652	0.00629336		0.0303398	0.00489602		0.019853	0.00489602
(CG)n	0.0109875	0.00365695		0.00914702	0.00469906		0.0192764	0.00469906
(CGGG)n	0.0282939	0.00420975		0.0123249	0.00410816		0.038701	0.00410816
(CCGCG)n	0.0223522	0.00208361		0.0119384	0.00334843		0.0393271	0.00334843

## Sheet: Fig 2c
	Level of KDM4B at telomeres
	N1	KDM4B			N2	KDM4B			N3	KDM4B
	G1/S	1.008			G1/Early S	1.226			G1/Early S	0.8232
	Late S	0.3087			Mid S	0.4941			Mid S	0.4714
	M	0.242			M	0.263			M	0.2376
Normalised to G1/S	G1/Early S	1			G1/Early S	1			G1/Early S	1
	Mid S	0.30625			Mid S	0.403018			Mid S	0.572643
	M	0.240079			M	0.214519			M	0.28863
		Level of KDM4B at telomeres
	Fold change	AVERAGE	STDEV
	G1/Early S	1	0.201628
	Mid S	0.427304	0.101127
	M	0.247743	0.013574

## Sheet: Fig 2e
	Telomeric chromatin in Kdm4b-/- cells
		H3	N1	N2	N3		H3.3	N1	N2	N3		H3K9me3	N1	N2	N3		ATRX	N1	N2	N3		HP1a	N1	N2	N3
		WT	2.17633	5.97261	3.08309		WT	5.00506	12.8508	4.12901		WT	2.19	6.66147	6.72612		WT	0.160499	0.289892	0.376357		WT	0.0678018	0.250727	0.148853
		Kdm4b-/-	5.37701	9.39775	5.27957		Kdm4b-/-	12.4895	66.2595	19.3728		Kdm4b-/-	7.03	27.3457	19.6639		Kdm4b-/-	0.764815	1.0963	1.24959		Kdm4b-/-	0.525834	0.547398	1.41039
	Normalised to WT	WT	1	1	1		WT	1	1	1		WT	1	1	1		WT	1	1	1		WT	1	1	1
		Kdm4b-/-	2.47068	1.57347	1.71243		Kdm4b-/-	2.49537	5.15608	4.69187		Kdm4b-/-	3.21005	4.10505	2.92352		Kdm4b-/-	4.76524	3.78175	3.32023		Kdm4b-/-	7.75547	2.18325	9.47508
	Fold change	H3	Average	STDEV		Fold change	H3.3	Average	STDEV			H3K9me3	Average	STDEV		Fold change	ATRX	Average	STDEV		Fold change	HP1a	Average	STDEV
		WT	1	0			WT	1	0			WT	1	0			WT	1	0			WT	1	0
		Kdm4b-/-	1.91886	0.48291			Kdm4b-/-	4.11444	1.42123			Kdm4b-/-	3.41287	0.616327			Kdm4b-/-	3.95574	0.738052			Kdm4b-/-	6.47126	3.81177
												Normalised H3K9me3 against H3
												H3K9me3	N1	N2	N3
												WT	1.00628	1.11534	2.18162
												Kdm4b-/-	1.30742	2.90981	3.72453
												WT	1	1	1
												Kdm4b-/-	1.29926	2.60891	1.70723
											Fold change	Average of normalised H3K9me3/H3
													AVERAGE	STDEV
												WT	1	0
												Kdm4b-/-	1.8718	0.670154

## Sheet: Fig 2f
	Brdu Incorporation at telomeres in Kdm4b-/- cells
	TEL	BrdU	Fold change				GAPDH	BrdU	Fold change
n=1	WT	3.16	1				WT	0.7885	1
	KDM4b-/-	1.284	0.406329				KDM4b-/-	0.3127	0.396576
n=2	WT	2.916	1	WT	kdm4b-/-		WT	0.2895	1
	KDM4b-/-	1.319	0.452332	1	0.406329		KDM4b-/-	0.3766	1.30086
				1	0.452332
n=3	WT	1.33	1	1	0.867669		WT	0.01998	1
	KDM4b-/-	1.154	0.867669	1	0.528158		KDM4b-/-	0.02537	1.26977
n=4	WT	0.1037	1				WT	0.8347	1
	KDM4b-/-	0.05477	0.528158				KDM4b-/-	0.4784	0.57314
		Brdu Incorporation at telomeres in Kdm4b-/- cells					Brdu Incorporation at GAPDH in Kdm4b-/- cells
			Fold change						Fold change
	TEL-BrdU		AVERAGE	STDEV			GAPDH-BrdU		AVERAGE	STDEV
	WT		1	0			WT		1	0
	KDM4b-/-		0.563622	0.208829			KDM4b-/-		0.885087	0.467905

## Sheet: Fig 2h
	% of TERF1/gH2AX foci in Kdm4b-/- cells with and without aphidicolin (APH) treatment
																	WT
	Untreated WT																% of TERF1/gH2AX foci in Kdm4b-/- cells with and without aphidicolin (APH) treatment
N=1	Positive	Negative	%	N=2	Positive	Negative	%	N=3	Positive	Negative	%	N=4	Positive	Negative	%		AVERAGE	AVERAGE	STDEV
	3	37	7.5		2	38	5		3	37	7.5		4	36	10	N=1	7.71223	7.13102	0.407516
	4	36	10		5	35	12.5		5	35	12.5		4	36	10	N=2	6.86865
	5	35	12.5		4	36	10		4	36	10		4	36	10	N=3	6.82889
	4	36	10		3	37	7.5		4	36	10		3	37	7.5	N=4	7.11432
	5	36	12.1951		4	36	10		3	37	7.5		4	36	10
	3	37	7.5		3	37	7.5		3	37	7.5		3	37	7.5
	1	35	2.77778		2	36	5.26316		2	35	5.40541		3	32	8.57143
	3	32	8.57143		1	35	2.77778		2	34	5.55556		2	33	5.71429
	2	37	5.12821		3	32	8.57143		1	32	3.0303		1	34	2.85714
	3	33	8.33333		1	35	2.77778		2	36	5.26316		1	36	2.7027
	1	35	2.77778		2	35	5.40541		1	38	2.5641		1	37	2.63158
	2	36	5.26316		2	37	5.12821		2	37	5.12821		3	35	7.89474
																	WT APH treated
	APH Treated WT																% of TERF1/gH2AX foci in Kdm4b-/- cells with and without aphidicolin (APH) treatment
N=1	Positive	Negative	%	N=2	Positive	Negative	%	N=3	Positive	Negative	%	N=4	Positive	Negative	%		AVERAGE	AVERAGE	STDEV
	7	33	17.5		8	32	20		8	32	20		9	31	22.5	N=1	16.9877	17.1036	0.268665
	7	33	17.5		9	31	22.5		7	33	17.5		6	34	15	N=2	17.0361
	8	32	20		5	35	12.5		8	32	20		7	33	17.5	N=3	17.4967
	6	34	15		7	33	17.5		8	32	20		7	33	17.5	N=4	16.8939
	8	32	20		7	33	17.5		7	33	17.5		8	32	20
	7	33	17.5		8	32	20		6	36	14.2857		7	33	17.5
	5	34	12.8205		6	34	15		6	32	15.7895		8	33	19.5122
	6	35	14.6341		9	32	21.9512		8	34	19.0476		6	32	15.7895
	7	32	17.9487		8	33	19.5122		7	35	16.6667		7	35	16.6667
	6	33	15.3846		3	35	7.89474		5	32	13.5135		7	31	18.4211
	7	31	18.4211		6	32	15.7895		9	31	22.5		5	32	13.5135
	6	29	17.1429		5	30	14.2857		5	33	13.1579		3	31	8.82353
																	Kdm4b-/- #1 untreated
	Untreated Kdm4b-/- #1																% of TERF1/gH2AX foci in Kdm4b-/- cells with and without aphidicolin (APH) treatment
N=1	Positive	Negative	%	N=2	Positive	Negative	%	N=3	Positive	Negative	%	N=4	Positive	Negative	%		AVERAGE	AVERAGE	STDEV
	13	27	32.5		13	27	32.5		14	26	35		11	29	27.5	N=1	27.8	27.9291	0.4696
	12	28	30		13	27	32.5		15	25	37.5		13	27	32.5	N=2	27.3582
	12	28	30		14	26	35		10	30	25		14	26	35	N=3	28.4713
	15	25	37.5		14	26	35		12	28	30		11	29	27.5	N=4	28.0869
	11	29	27.5		11	29	27.5		13	27	32.5		15	25	37.5
	12	28	30		12	28	30		12	28	30		12	28	30
	9	24	27.2727		8	28	22.2222		8	21	27.5862		8	24	25
	9	24	27.2727		6	32	15.7895		9	23	28.125		9	26	25.7143
	8	23	25.8065		10	28	26.3158		8	25	24.2424		10	26	27.7778
	7	30	18.9189		8	24	25		10	21	32.2581		7	31	18.4211
	8	31	20.5128		6	24	20		7	28	20		8	27	22.8571
	10	28	26.3158		9	25	26.4706		7	29	19.4444		9	24	27.2727
																	Kdm4b-/- #1 APH treated
	Treated kdm4b-/- #1																% of TERF1/gH2AX foci in Kdm4b-/- cells with and without aphidicolin (APH) treatment
N=1	Positive	Negative	%	N=2	+	-		N=3	Positive	Negative	%	N=4	Positive	Negative	%		AVERAGE	AVERAGE	STDEV
	17	23	42.5		20	20	50		18	22	45		20	20	50	N=1	43.2661	44.5366	0.850426
	22	18	55		22	18	55		20	20	50		17	23	42.5	N=2	44.8809
	14	26	35		19	21	47.5		16	24	40		21	19	52.5	N=3	45.0632
	20	20	50		21	19	52.5		22	18	55		21	19	52.5	N=4	44.9362
	16	24	40		17	23	42.5		19	21	47.5		22	18	55
	21	19	52.5		19	21	47.5		19	21	47.5		18	22	45
	15	14	51.7241		21	21	50		18	20	47.3684		24	13	64.8649
	16	13	55.1724		7	25	21.875		16	13	55.1724		18	15	54.5455
	12	22	35.2941		25	23	52.0833		8	18	30.7692		26	12	68.4211
	12	21	36.3636		8	25	24.2424		24	14	63.1579		6	35	14.6341
	11	24	31.4286		13	23	36.1111		6	26	18.75		6	28	17.6471
	13	25	34.2105		32	22	59.2593		15	22	40.5405		8	29	21.6216
																	Kdm4b-/- #2 untreated
	Untreated Kdm4b-/- #2																% of TERF1/gH2AX foci in Kdm4b-/- cells with and without aphidicolin (APH) treatment
N=1	Positive	Negative	%	N=2	Positive	Negative	%	N=3	Positive	Negative	%	N=4	Positive	Negative	%		AVERAGE	AVERAGE	STDEV
	11	29	27.5		11	29	27.5		14	26	35		14	26	35	N=1	27.8685	29.147	0.893482
	12	28	30		11	29	27.5		12	28	30		12	28	30	N=2	29.1971
	14	26	35		14	26	35		15	25	37.5		12	28	30	N=3	29.7217
	12	28	30		14	26	35		12	28	30		15	25	37.5	N=4	29.8009
	11	29	27.5		13	27	32.5		11	29	27.5		11	29	27.5
	13	27	32.5		11	29	27.5		10	30	25		11	29	27.5
	10	23	30.303		10	27	27.027		11	27	28.9474		12	28	30
	6	24	20		9	30	23.0769		8	31	20.5128		10	28	26.3158
	8	21	27.5862		11	25	30.5556		12	26	31.5789		9	27	25
	6	24	20		9	24	27.2727		10	29	25.641		8	23	25.8065
	9	22	29.0323		12	25	32.4324		12	27	30.7692		11	25	30.5556
	8	24	25		9	27	25		13	25	34.2105		12	25	32.4324
																	Kdm4b-/- #2 APH treated
	Treated kdm4b-/- #2																% of TERF1/gH2AX foci in Kdm4b-/- cells with and without aphidicolin (APH) treatment
N=1	Positive	Negative	%	N=2	Positive	Negative	%	N=3	Positive	Negative	%	N=4	Positive	Negative	%		AVERAGE	AVERAGE	STDEV
	16	24	40		20	20	50		14	26	35		22	18	55	N=1	39.5466	42.269	1.82579
	16	24	40		17	23	42.5		19	21	47.5		16	24	40	N=2	43.3724
	18	22	45		18	22	45		18	22	45		17	23	42.5	N=3	43.2526
	17	23	42.5		17	23	42.5		17	23	42.5		14	26	35	N=4	42.9046
	15	25	37.5		16	24	40		19	21	47.5		16	24	40
	18	22	45		18	22	45		16	24	40		18	22	45
	12	21	36.3636		13	21	38.2353		15	21	41.6667		13	23	36.1111
	14	24	36.8421		21	20	51.2195		14	23	37.8378		11	21	34.375
	16	24	40		14	20	41.1765		16	16	50		14	19	42.4242
	14	21	40		18	21	46.1538		18	23	43.9024		21	19	52.5
	13	22	37.1429		9	29	23.6842		14	24	36.8421		16	20	44.4444
	13	25	34.2105		22	18	55		20	19	51.2821		19	21	47.5
