# Supplementary material for: Mutations inhibiting KDM4B drive ALT activation in ATRX-mutated glioblastomas
Source: Nat Commun. 2021 May 10;12:2584. doi: 10.1038/s41467-021-22543-z (PMC8110556; doi:10.1038/s41467-021-22543-z)
Supplement: Supplementary file 3 — Source Data [file 41467_2021_22543_MOESM3_ESM.zip › Udugama and Hii Souce data /Source data Fig S5.xlsx]

## Sheet: Fig S5B
	Telomere Concentration						36B4 concentration
	TEL	N1	N2	N3			36B4	N1	N2	N3
	WT	0.01385	0.03631	0.02995			WT	0.01934	0.0214	0.02325
	WT 6m	0.01759	0.02642	0.01759			WT 6m	0.01782	0.0195	0.01782
	WT 9m	0.008452	0.01037	0.0208			WT 9m	0.009993	0.01794	0.02353
	H3.3G34R	0.01711	0.01924	0.03577			H3.3G34R	0.0202	0.02563	0.03653
	H3.3G34R 6m	0.009351	0.0233	0.02543			H3.3G34R 6m	0.01462	0.02382	0.0255
	H3.3G34R 9m	0.01373	0.1542	0.3567			H3.3G34R 9m	0.01407	0.1662	0.3503
	Atrx-/-	0.002785	0.009504	0.0155			Atrx-/-	0.00365	0.01353	0.02895
	Atrx-/- 6m	0.007421	0.01911	0.01998			Atrx-/- 6m	0.01033	0.0171	0.01795
	Atrx-/- 9m	0.01919	0.2765	0.01798			Atrx-/- 9m	0.0176	0.2208	0.0158
	H3.3G34R;Atrx-/-	0.006278	0.007373	0.0108			H3.3G34R;Atrx-/-	0.01624	0.02522	0.02785
	H3.3G34R;Atrx-/- 6m	0.0136	0.01337	0.01324			H3.3G34R;Atrx-/- 6m	0.03223	0.02717	0.029
	H3.3G34R;Atrx-/- 9m	0.008627	0.008107	0.009468			H3.3G34R;Atrx-/- 9m	0.02055	0.02059	0.02489
	Ratio						Normalised to WT							Telomere length (ratio TEL/36B4)
	TEL/36B4	N1	N2	N3				N1	N2	N3				AVERAGE	STD DEV
	WT	0.716132	1.69673	1.28817			WT	1	1	1			WT	1	0
	WT 6m	0.987093	1.35487	0.987093			WT 6m	1.37837	0.79852	0.766274			WT 6m	0.981054	0.344461
	WT 9m	0.845792	0.578038	0.883978			WT 9m	1.18106	0.340678	0.686227			WT 9m	0.735987	0.422393
	H3.3G34R	0.84703	0.750683	0.979195			H3.3G34R	1.18278	0.442429	0.760143			H3.3G34R	0.795119	0.371414
	H3.3G34R 6m	0.639603	0.97817	0.997255			H3.3G34R 6m	0.893136	0.576503	0.774163			H3.3G34R 6m	0.747934	0.159937
	H3.3G34R 9m	0.975835	0.927798	1.01827			H3.3G34R 9m	1.36265	0.546816	0.790477			H3.3G34R 9m	0.89998	0.418794
	Atrx-/-	0.763014	0.702439	0.535406			Atrx-/-	1.06546	0.413996	0.415632			Atrx-/-	0.631698	0.375654
	Atrx-/- 6m	0.718393	1.11754	1.11309			Atrx-/- 6m	1.00316	0.658646	0.864086			Atrx-/- 6m	0.841963	0.173318
	Atrx-/- 9m	1.09034	1.25226	1.13797			Atrx-/- 9m	1.52254	0.738046	0.883403			Atrx-/- 9m	1.048	0.417344
	H3.3G34R;Atrx-/-	0.386576	0.292347	0.387792			H3.3G34R;Atrx-/-	0.539811	0.172301	0.30104			H3.3G34R;Atrx-/-	0.337717	0.18648
	H3.3G34R;Atrx-/- 6m	0.421967	0.492087	0.456552			H3.3G34R;Atrx-/- 6m	0.589231	0.290021	0.354418			H3.3G34R;Atrx-/- 6m	0.411223	0.157486
	H3.3G34R;Atrx-/- 9m	0.419805	0.393735	0.380394			H3.3G34R;Atrx-/- 9m	0.586212	0.232055	0.295297			H3.3G34R;Atrx-/- 9m	0.371188	0.188882
