# Supplementary material for: Mutations inhibiting KDM4B drive ALT activation in ATRX-mutated glioblastomas
Source: Nat Commun. 2021 May 10;12:2584. doi: 10.1038/s41467-021-22543-z (PMC8110556; doi:10.1038/s41467-021-22543-z)
Supplement: Supplementary file 3 — Source Data [file 41467_2021_22543_MOESM3_ESM.zip › Udugama and Hii Souce data /Source data Fig S4.xlsx]

## Sheet: Fig S4B
	% of TERF1/PML colocalised foci
	WT
	positive	negative	%		positive	negative	%		positive	negative	%		positive	negative	%		positive	negative	%		positive	negative	%		WT
N=1	4	20	16.6667	N=1	8	31	20.5128	N=2	6	30	16.6667	N=2	6	29	17.1429	N=3	2	34	5.55556	N=3	9	31	22.5		n=1	0.161027
	5	29	14.7059		4	25	13.7931		4	29	12.1212		5	30	14.2857		3	29	9.375		4	33	10.8108		n=2	0.155854
	4	29	12.1212		5	22	18.5185		7	25	21.875		6	27	18.1818		4	30	11.7647		3	34	8.10811		n=3	0.139395
	7	29	19.4444		3	25	10.7143		3	26	10.3448		3	22	12		6	22	21.4286		7	28	20			AVERAGE	STDEV
	6	28	17.6471		9	32	21.9512		6	27	18.1818		4	24	14.2857		5	26	16.129		5	31	13.8889			0.152092	0.0112958
	4	27	12.9032		3	26	10.3448		4	27	12.9032		6	29	17.1429		3	27	10		7	29	19.4444
No of foci	5	27		No of foci	5.33333	26.8333		No of foci	5	27.3333		No of foci	5	26.8333		No of foci	3.83333	28		No of foci	5.83333	31
%	0.15625	0.84375		%	0.165803	0.834197		%	0.154639	0.845361		%	0.157068	0.842932		%	0.120419	0.879581		%	0.158371	0.841629
	H3.3G34R/APT-tKO #2 4m
	positive	negative	%		positive	negative	%		positive	negative	%		positive	negative	%		positive	negative	%		positive	negative	%		H3.3G34R/APT-tKO #2 4m
N=1	4	46	8	N=1	3	46	6.12245	N=2	4	63	5.97015	N=2	2	66	2.94118	N=3	3	54	5.26316	N=3	3	56	5.08475		n=1	0.0506773
	2	55	3.50877		4	38	9.52381		8	49	14.0351		0	59	0		2	54	3.57143		2	53	3.63636		n=2	0.0524804
	3	63	4.54545		1	53	1.85185		2	68	2.85714		2	62	3.125		5	35	12.5		5	48	9.43396		n=3	0.0554304
	0	61	0		4	68	5.55556		1	53	1.85185		5	48	9.43396		6	66	8.33333		1	61	1.6129			AVERAGE	STDEV
	1	51	1.92308		3	46	6.12245		3	48	5.88235		3	53	5.35714		4	57	6.55738		1	46	2.12766			0.0528627	0.0023995
	3	49	5.76923		5	47	9.61538		1	53	1.85185		6	46	11.5385		3	49	5.76923		2	49	3.92157
No of foci	2.16667	54.1667		No of foci	3.33333	49.6667		No of foci	3.16667	55.6667		No of foci	3	55.6667		No of foci	3.83333	52.5		No of foci	2.33333	52.1667
%	0.0384615	0.961538		%	0.0628931	0.937107		%	0.0538244	0.946176		%	0.0511364	0.948864		%	0.0680473	0.931953		%	0.0428135	0.957187
	H3.3G34R/APT-tKO #2 12m
	positive	negative	%		positive	negative	%		positive	negative	%		positive	negative	%		positive	negative	%		positive	negative	%		H3.3G34R/APT-tKO #2 12m
N=1	8	65	10.9589	N=1	4	57	6.55738	N=2	6	65	8.4507	N=2	7	43	14	N=3	3	38	7.31707	N=3	3	47	6		n=1	0.0637081
	3	49	5.76923		5	74	6.32911		1	53	1.85185		2	36	5.26316		5	44	10.2041		3	42	6.66667		n=2	0.0641601
	4	46	8		2	48	4		3	48	5.88235		1	31	3.125		4	62	6.06061		2	41	4.65116		n=3	0.0460889
	4	71	5.33333		2	49	3.92157		5	39	11.3636		2	37	5.12821		0	39	0		1	62	1.5873			AVERAGE	STDEV
	2	68	2.85714		7	44	13.7255		1	46	2.12766		1	38	2.5641		1	55	1.78571		0	38	0			0.0579857	0.0103054
	1	56	1.75439		5	65	7.14286		3	41	6.81818		3	37	7.5		1	39	2.5		4	52	7.14286
No of foci	3.66667	59.1667		No of foci	4.16667	56.1667		No of foci	3.16667	48.6667		No of foci	2.66667	37		No of foci	2.33333	46.1667		No of foci	2.16667	47
%	0.0583554	0.941645		%	0.0690608	0.930939		%	0.0610932	0.938907		%	0.0672269	0.932773		%	0.04811	0.95189		%	0.0440678	0.955932
	H3.3G34R/APT-tKO #2 14m
	positive	negative	%		positive negative	-	%		positive	negative	%		positive	negative	%		positive	negative	%		positive	negative	%		H3.3G34R/APT-tKO #2 14m
N=1	5	22	18.5185	N=1	7	34	17.0732	N=2	6	34	15	N=2	13	14	48.1481	N=3	14	32	30.4348	N=3	4	52	7.14286		n=1	0.140767
	3	32	8.57143		5	32	13.5135		6	21	22.2222		3	57	5		9	35	20.4545		11	58	15.942		n=2	0.147791
	9	28	24.3243		6	32	15.7895		8	43	15.6863		3	25	10.7143		7	36	16.2791		6	46	11.5385		n=3	0.189768
	3	13	18.75		2	16	11.1111		4	13	23.5294		5	31	13.8889		5	45	10		9	41	18			AVERAGE	STDEV
	5	17	22.7273		0	54	0		2	18	10		4	54	6.89655		15	21	41.6667		5	65	7.14286			0.159442	0.0264965
	2	53	3.63636		11	21	34.375		4	39	9.30233		6	21	22.2222		14	16	46.6667		8	46	14.8148
No of foci	4.5	27.5		No of foci	5.16667	31.5		No of foci	5	28		No of foci	5.66667	33.6667		No of foci	10.6667	30.8333		No of foci	7.16667	51.3333
%	0.140625	0.859375		%	0.140909	0.859091		%	0.151515	0.848485		%	0.144068	0.855932		%	0.257028	0.742972		%	0.122507	0.877493
	H3.3G34R/APT-tKO #2 18m
	positive	negative	%		positive	negative	%		positive	negative	%		positive	negative	%		positive	negative	%		positive	negative	%		H3.3G34R/APT-tKO #2 18m
N=1	10	10	50	N=1	8	9	47.0588	N=2	4	4	50	N=2	6	8	42.8571	N=3	7	8	46.6667	N=3	7	16	30.4348		n=1	0.459164
	6	10	37.5		6	6	50		6	10	37.5		7	9	43.75		6	8	42.8571		8	23	25.8065		n=2	0.443042
	3	4	42.8571		4	6	40		6	6	50		8	6	57.1429		5	5	50		7	11	38.8889		n=3	0.384179
	5	6	45.4545		6	7	46.1538		5	8	38.4615		4	5	44.4444		7	9	43.75		9	16	36			AVERAGE	STDEV
	5	5	50		7	6	53.8462		9	11	45		7	8	46.6667		6	8	42.8571		13	29	30.9524			0.428795	0.0394708
	8	9	47.0588		5	8	38.4615		6	7	46.1538		6	11	35.2941		9	11	45		15	31	32.6087
No of foci	6.16667	7.33333		No of foci	6	7		No of foci	6	7.66667		No of foci	6.33333	7.83333		No of foci	6.66667	8.16667		No of foci	9.83333	21
%	0.45679	0.54321		%	0.461538	0.538462		%	0.439024	0.560976		%	0.447059	0.552941		%	0.449438	0.550562		%	0.318919	0.681081

## Sheet: Fig S4C
	TSCE	(Chromosome numbers with exchange within a mitotic spread)
		TSCE+	TSCE-	TSCE+	TSCE-	TSCE+	TSCE-	TSCE+	TSCE-	TSCE+	TSCE-	TSCE+	TSCE-	TSCE+	TSCE-	TSCE+	TSCE-
N1	WT	0	38	0	36	0	37	0	35	1	36	0	37	0	36	0	32
	4m	2	34	0	35	1	38	1	31	0	29	0	36	1	32	0	31
	12m	2	36	1	36	2	42	2	39	4	43	1	21	3	28	5	25
	18m	4	36	20	20	4	36	4	36	12	28	9	35	5	35	4	39
N2	WT	0	38	1	35	0	38	0	36	0	36	0	39	0	37	1	35
	4m	0	35	2	32	0	26	1	26	2	35	1	37	0	34	0	36
	12m	2	41	3	35	2	37	3	32	1	36	1	41	2	36	4	24
	18m	19	21	4	36	2	38	4	36	11	29	4	37	4	32	8	27
N3	WT	0	34	0	37	0	36	0	38	1	34	0	36	0	37	0	36
	4m	1	27	0	33	2	38	0	32	1	27	0	36	3	25	1	39
	12m	0	32	1	35	2	44	3	29	0	39	1	28	0	28	2	46
	18m	18	22	16	24	2	38	4	36	5	35	12	24	7	32	6	38
		Percentage of TSCE								Average
N1	WT	0	0	0	0	2.7027	0	0	0	0.337838
	4m	5.55556	0	2.5641	3.125	0	0	3.0303	0	1.78437
	12m	5.26316	2.7027	4.54545	4.87805	8.51064	4.54545	9.67742	16.6667	7.09869
	18m	10	50	10	10	30	20.4545	12.5	9.30233	19.0321
N2	WT	0	2.77778	0	0	0	0	0	2.77778	0.694444
	4m	0	5.88235	0	3.7037	5.40541	2.63158	0	0	2.20288
	12m	4.65116	7.89474	5.12821	8.57143	2.7027	2.38095	5.26316	14.2857	6.35976
	18m	47.5	10	5	10	27.5	9.7561	11.1111	22.8571	17.9655
N3	WT	0	0	0	0	2.85714	0	0	0	0.357143
	4m	3.57143	0	5	0	3.57143	0	10.7143	2.5	3.16964
	12m	0	2.77778	4.34783	9.375	0	3.44828	0	4.16667	3.01444
	18m	45	40	5	10	12.5	33.3333	17.9487	13.6364	22.1773
							H3.3G34RAPT-tKO #2	H3.3G34RAPT-tKO	H3.3G34RAPT-tKO
						WT	4m	12m	18m
						0.337838	1.78437	7.09869	19.0321
						0.694444	2.20288	6.35976	17.9655
						0.357143	3.16964	3.01444	22.1773
				TSCE %	AVERAGE	0.463142	2.38563	5.49096	19.725
					STDEV	0.200546	0.710488	2.17632	2.1897

## Sheet: Fig S4D
	c-circle analyses of H3.3G34R APT-tKO #2
		Tel		36B4				Ratio
		cc-	cc+	cc-	cc+	cc-	cc+	cc+/cc-	Normalised to WT
	WT	15.27	15.49	27.34	27.34	4299.64	3691.52	0.858565	1
	WT	15.72	15.98	27.59	27.51	3848.29	3258.52	0.846745	1
	WT	16.09	16.42	27.63	27.65	2896.31	2179.83	0.752623	1
H3.3G34R APT-tKO #2	8m	18.09	17.98	27.35	26.99	613.109	515.561	0.840896	0.97942
H3.3G34R APT-tKO #2	8m	18.03	18.37	26.67	27.15	398.932	439.586	1.10191	1.30134
H3.3G34R APT-tKO #2	8m	16.93	16.96	25.59	25.72	404.501	433.534	1.07177	1.42405
H3.3G34R APT-tKO #2	12m	18.77	18.39	27.51	27.37	427.565	504.951	1.18099	1.37554
H3.3G34R APT-tKO #2	12m	19.16	18.81	27.5	27.36	324.034	374.806	1.15669	1.36604
H3.3G34R APT-tKO #2	12m	18.89	18.37	27.74	27.61	461.44	604.668	1.31039	1.7411
H3.3G34R APT-tKO #2	16m	19.49	18.49	26.82	26.6	160.898	276.282	1.71713	2
H3.3G34R APT-tKO #2	16m	22.87	21.76	29.63	29.75	108.383	254.232	2.34567	2.77022
H3.3G34R APT-tKO #2	16m	20.5	19.12	27.93	28.1	172.446	504.951	2.92817	3.89062
H3.3G34R APT-tKO #2	18m	19.53	17.49	28.54	28.4	515.561	1924.14	3.73213	4.34694
H3.3G34R APT-tKO #2	18m	18.38	16.99	26.6	26.25	298.172	613.109	2.05623	2.39496
H3.3G34R APT-tKO #2	18m	20.8	19.29	28.3	27.99	181.019	415.873	2.2974	2.67586
									c-circle
									AVERAGE	STDEV
								WT	1	0
							H3.3G34R APT-tKO #2	8m	1.23494	0.229633
							H3.3G34R APT-tKO #2	12m	1.49423	0.213851
							H3.3G34R APT-tKO #2	16m	2.88695	0.9507
							H3.3G34R APT-tKO #2	18m	3.13925	1.05528
