# Supplementary material for: Mutations inhibiting KDM4B drive ALT activation in ATRX-mutated glioblastomas
Source: Nat Commun. 2021 May 10;12:2584. doi: 10.1038/s41467-021-22543-z (PMC8110556; doi:10.1038/s41467-021-22543-z)
Supplement: Supplementary file 3 — Source Data [file 41467_2021_22543_MOESM3_ESM.zip › Udugama and Hii Souce data /Source data Fig 3.xlsx]

## Sheet: Fig 3a
		kdm4b-/- Tp53-/- Tert-/-
			Telomere	36B4	Ratio	Fold
n=1		WT	0.003965	0.00624	0.635417	1
n=2		WT	0.006448	0.009795	0.658295	1
n=3		WT	0.009855	0.007445	1.32371	1
n=1		TP	0.005667	0.01156	0.490225	0.771502
n=2		TP	0.006718	0.01465	0.458567	0.696597
n=3		TP	0.03366	0.04008	0.83982	0.634446
n=1	kdm4b-/- Tp53-/- Tert-/-	2m	0.004454	0.01244	0.358039	0.563471
n=2	kdm4b-/- Tp53-/- Tert-/-	2m	0.0005872	0.002042	0.287561	0.436827
n=3	kdm4b-/- Tp53-/- Tert-/-	2m	0.005489	0.00862	0.636775	0.481054
n=1	kdm4b-/- Tp53-/- Tert-/-	3m	0.005398	0.0129	0.41845	0.658544
n=2	kdm4b-/- Tp53-/- Tert-/-	3m	0.002431	0.006831	0.355878	0.540605
n=3	kdm4b-/- Tp53-/- Tert-/-	3m	0.005028	0.01136	0.442606	0.334368
			Tel	36B4	Ratio	Normalised to WT (wild-type)
n=1		WT	0.02468	0.02266	1.08914	1
n=2		WT	0.05376	0.03463	1.55241	1
n=3		WT	0.06492	0.03035	2.13904	1
n=1	kdm4b-/- Tp53-/- Tert-/-	4m	0.007439	0.01333	0.558065	0.512388
n=2	kdm4b-/- Tp53-/- Tert-/-	4m	0.004091	0.006105	0.670106	0.431655
n=3	kdm4b-/- Tp53-/- Tert-/-	4m	0.006232	0.009061	0.687783	0.321537
n=1	kdm4b-/- Tp53-/- Tert-/-	5m	0.01071	0.0174	0.615517	0.565139
n=2	kdm4b-/- Tp53-/- Tert-/-	5m	0.007617	0.01984	0.383921	0.247306
n=3	kdm4b-/- Tp53-/- Tert-/-	5m	0.05725	0.07998	0.715804	0.334637
n=1	kdm4b-/- Tp53-/- Tert-/-	6m	0.003356	0.004995	0.671872	0.565139
n=2	kdm4b-/- Tp53-/- Tert-/-	6m	0.01235	0.02081	0.593465	0.247306
n=3	kdm4b-/- Tp53-/- Tert-/-	6m	0.01431	0.02808	0.509615	0.334637
					Telomere length (Ratio TEL/36B4)
				Fold change	Average	STDEV
				WT	1	0
				TP	0.700848	0.0686267
			kdm4b-/- Tp53-/- Tert-/-	2m	0.493784	0.0642742
			kdm4b-/- Tp53-/- Tert-/-	3m	0.511172	0.16408
			kdm4b-/- Tp53-/- Tert-/-	4m	0.42186	0.0958017
			kdm4b-/- Tp53-/- Tert-/-	5m	0.382361	0.164203
			kdm4b-/- Tp53-/- Tert-/-	6m	0.382361	0.164203

## Sheet: Fig 3b
		kdm4b-/- APT-tKO
			Telomere	36B4	Ratio	Normalised to WT
n=1		WT	0.0006486	0.000873	0.742955	1
n=2		WT	0.003627	0.00433	0.837644	1			kdm4b-/- APT-tKO
n=3		WT	0.005909	0.00642	0.920405	1
n=4		WT	0.004198	0.006247	0.672003	1
n=1		TP	0.005667	0.01156	0.490225	0.659831
n=2		TP	0.006718	0.01465	0.458567	0.547448
n=3		TP	0.03366	0.04008	0.83982	0.912447
n=4		TP	0.007454	0.01244	0.599196	0.891658
n=1	kdm4b-/- APT-tKO	2m	0.0605	0.242	0.25	0.336494
n=2	kdm4b-/- APT-tKO	2m	0.00213	0.0176	0.121023	0.14448
n=3	kdm4b-/- APT-tKO	2m	0.0605	0.242	0.25	0.27162
n=4	kdm4b-/- APT-tKO	2m	0.000952	0.00925	0.102919	0.153153
n=1	kdm4b-/- APT-tKO	3m	0.000947	0.00908	0.104295	0.140379
n=2	kdm4b-/- APT-tKO	3m	0.000977	0.00959	0.101877	0.121623
n=3	kdm4b-/- APT-tKO	3m	0.00131	0.0119	0.110084	0.119604
n=4	kdm4b-/- APT-tKO	3m	0.000434	0.00469	0.0925373	0.137704
n=1	kdm4b-/- APT-tKO	4m	0.000643	0.00488	0.131762	0.177349
n=2	kdm4b-/- APT-tKO	4m	0.000316	0.00842	0.0375297	0.0448038
n=3	kdm4b-/- APT-tKO	4m	0.001111	0.00775	0.143355	0.155752
n=4	kdm4b-/- APT-tKO	4m	0.001248	0.009854	0.126649	0.188465
n=1	kdm4b-/- APT-tKO	5m	0.001344	0.01079	0.12456	0.167654
n=2	kdm4b-/- APT-tKO	5m	0.003814	0.0321	0.118816	0.141846
n=3	kdm4b-/- APT-tKO	5m	0.01812	0.1752	0.103425	0.112369
n=4	kdm4b-/- APT-tKO	5m	0.0009659	0.006377	0.151466	0.225395
n=1	kdm4b-/- APT-tKO	6m	0.01112	0.03188	0.348808	0.469487
n=2	kdm4b-/- APT-tKO	6m	0.008367	0.02342	0.357259	0.426504
n=3	kdm4b-/- APT-tKO	6m	0.3199	0.8213	0.389504	0.423188
n=4	kdm4b-/- APT-tKO	6m	0.05594	0.1438	0.389013	0.578885
n=1	kdm4b-/- APT-tKO	7m	0.002848	0.00754	0.377719	0.5084
n=2	kdm4b-/- APT-tKO	7m	0.006091	0.0221	0.275611	0.329031
n=3	kdm4b-/- APT-tKO	7m	0.008174	0.02669	0.306257	0.332742
n=4	kdm4b-/- APT-tKO	7m	0.002303	0.005582	0.412576	0.61395
					Telomere length (Ratio TEL/36B4)
				Fold change	Average	STDEV
					1	0
				WT	0.752846	0.178495
				TP	0.226436	0.0935264
			kdm4b-/- APT-tKO	2m	0.129827	0.0107269
			kdm4b-/- APT-tKO	3m	0.141592	0.0659396
			kdm4b-/- APT-tKO	4m	0.141592	0.0480287
			kdm4b-/- APT-tKO	5m	0.161816	0.0480287
			kdm4b-/- APT-tKO	6m	0.474516	0.0727048
			kdm4b-/- APT-tKO	7m	0.446031	0.139774

## Sheet: Fig 3d
	Co-localised TERF1/PML foci
	WT
	positive	negative	%		positive	negative	%		positive	negative	%		positive	negative	%		positive	negative	%		positive	negative	%
N=1	4	20	16.6667	N=1	8	31	20.5128	N=2	6	30	16.6667	N=2	6	29	17.1429	N=3	2	34	5.55556	N=3	9	31	22.5
	5	29	14.7059		4	25	13.7931		4	29	12.1212		5	30	14.2857		3	29	9.375		4	33	10.8108
	4	29	12.1212		5	22	18.5185		7	25	21.875		6	27	18.1818		4	30	11.7647		3	34	8.10811
	7	29	19.4444		3	25	10.7143		3	26	10.3448		3	22	12		6	22	21.4286		7	28	20
	6	28	17.6471		9	32	21.9512		6	27	18.1818		4	24	14.2857		5	26	16.129		5	31	13.8889
	4	27	12.9032		3	26	10.3448		4	27	12.9032		6	29	17.1429		3	27	10		7	29	19.4444
No of foci	5	27		No of foci	5.33333	26.8333		No of foci	5	27.3333		No of foci	5	26.8333		No of foci	3.83333	28		No of foci	5.83333	31
%	0.15625	0.84375		%	0.165803	0.834197		%	0.154639	0.845361		%	0.157068	0.842932		%	0.120419	0.879581		%	0.158371	0.841629
		average	15.7769								average	15.4276						average	12.3755
	kdm4b-/-; TP53-/-; Tert-/- #1
	positive	negative	%		positive	negative	%		positive	negative	%		positive	negative	%		positive	negative	%		positive	negative	%
N=1	4	158	2.46914	N=1	2	94	2.08333	N=2	3	110	2.65487	N=2	2	94	2.08333	N=3	3	132	2.22222	N=3	3	110	2.65487
	6	187	3.10881		3	124	2.3622		2	98	2		3	117	2.5		1	59	1.66667		2	95	2.06186
	2	104	1.88679		2	108	1.81818		2	99	1.9802		2	132	1.49254		2	92	2.12766		3	98	2.9703
	2	84	2.32558		3	103	2.83019		2	103	1.90476		3	109	2.67857		1	58	1.69492		1	79	1.25
	1	110	0.900901		3	105	2.77778		1	88	1.1236		3	110	2.65487		3	128	2.29008		2	95	2.06186
	2	98	2		1	94	1.05263		2	90	2.17391		2	96	2.04082		2	91	2.15054		2	92	2.12766
No of foci	2.83333	123.5		No of foci	2.33333	104.667		No of foci	2	98		No of foci	2.5	109.667		No of foci	2	93.3333		No of foci	2.16667	94.8333
%	0.0224274	0.977573		%	0.0218069	0.978193		%	0.02	0.98		%	0.0222883	0.977712		%	0.020979	0.979021		%	0.0223368	0.977663
		average	2.13463								average	2.10729						average	2.02535
	kdm4b-/-; TP53-/-; Tert-/- #2
	positive	negative	%		positive	negative	%		positive	negative	%		positive	negative	%		positive	negative	%		positive	negative	%
N=1	1	55	1.78571	N=1	1	31	3.125	N=2	1	33	2.94118	N=2	0	25	0	N=3	0	26	0	N=3	1	36	2.7027
	1	58	1.69492		1	43	2.27273		2	32	5.88235		1	39	2.5		1	32	3.0303		2	47	4.08163
	4	83	4.5977		1	48	2.04082		1	43	2.27273		1	32	3.0303		0	25	0		1	32	3.0303
	5	80	5.88235		0	25	0		0	28	0		2	45	4.25532		1	35	2.77778		1	33	2.94118
	4	72	5.26316		1	34	2.85714		1	35	2.77778		1	33	2.94118		1	28	3.44828		0	25	0
	3	67	4.28571		1	28	3.44828		0	30	0		1	36	2.7027		1	25	3.84615		1	37	2.63158
No of foci	3	69.1667		No of foci	0.833333	34.8333		No of foci	0.833333	33.5		No of foci	1	35		No of foci	0.666667	28.5		No of foci	1	35
%	0.0415704	0.95843		%	0.0233645	0.976636		%	0.0242718	0.975728		%	0.0277778	0.972222		%	0.0228571	0.977143		%	0.0277778	0.972222
		average	3.10446								average	2.44196						average	2.18375
	kdm4b-/- APT-tKO #1
	positive	negative	%		positive negative	-	%		positive	negative	%		positive	negative	%		positive	negative	%		positive	negative	%
N=1	22	41	34.9206	N=1	22	24	47.8261	N=2	10	20	33.3333	N=2	4	9	30.7692	N=3	4	8	33.3333	N=3	22	28	44
	12	32	27.2727		24	21	53.3333		23	31	42.5926		19	18	51.3514		17	18	48.5714		12	20	37.5
	9	26	25.7143		10	31	24.3902		25	25	50		22	25	46.8085		21	25	45.6522		9	7	56.25
	14	39	26.4151		9	16	36		8	16	33.3333		18	21	46.1538		4	9	30.7692		13	14	48.1481
	5	28	15.1515		18	25	41.8605		17	21	44.7368		17	21	44.7368		12	14	46.1538		18	21	46.1538
	11	38	22.449		21	24	46.6667		25	27	48.0769		26	28	48.1481		16	22	42.1053		21	20	51.2195
No of foci	12.1667	34		No of foci	17.3333	23.5		No of foci	18	23.3333		No of foci	17.6667	20.3333		No of foci	12.3333	16		No of foci	15.8333	18.3333
%	0.263538	0.736462		%	0.42449	0.57551		%	0.435484	0.564516		%	0.464912	0.535088		%	0.435294	0.564706		%	0.463415	0.536585
		average	33.5								average	43.3367						average	41.0975
	kdm4b-/- APT-tKO #2
	positive	negative	%		positive	negative	%		positive	negative	%		positive	negative	%		positive	negative	%		positive	negative	%
N=5	21	62	25.3012	N=1	7	32	17.9487	N=2	4	21	16	N=3	6	28	17.6471	N=4	8	31	20.5128	N=5	3	21	12.5
	3	52	5.45455		13	43	23.2143		14	35	28.5714		9	31	22.5		14	33	29.7872		4	25	13.7931
	8	58	12.1212		10	22	31.25		6	15	28.5714		7	24	22.5806		4	21	16		16	39	29.0909
	4	41	8.88889		14	23	37.8378		12	48	20		10	39	20.4082		12	38	24		17	30	36.1702
	7	42	14.2857		12	32	27.2727		18	39	31.5789		6	21	22.2222		16	29	35.5556		10	28	26.3158
	7	38	15.5556		14	28	33.3333		10	25	28.5714		14	29	32.5581		10	32	23.8095		12	29	29.2683
No of foci	8.33333	48.8333		No of foci	11.6667	30		No of foci	10.6667	30.5		No of foci	8.66667	28.6667		No of foci	10.6667	30.6667		No of foci	10.3333	28.6667
%	0.145773	0.854227		%	0.28	0.72		%	0.259109	0.740891		%	0.232143	0.767857		%	0.258065	0.741935		%	0.264957	0.735043
		average	21.0387								average	24.2675						average	24.9442
					% Co-localised TERF1/PML foci				% Co-localised TERF1/PML foci
					n=1	n=2	n=3		AVERAGE	STDEV
				WT	15.7769	15.4276	12.3755	WT	14.5267	1.87117
				APT-tKO #1	2.13463	2.10729	2.02535	APT-tKO #1	2.08909	0.056869
				APT-tKO #2	3.10446	2.44196	2.18375	APT-tKO #2	2.57672	0.474918
				kdm4b-/- APT-tKO #1	33.5	43.3367	41.0975	kdm4b-/- APT-tKO #1	39.3114	5.15587
				kdm4b-/- APT-tKO #2	21.0387	24.2675	24.9442	kdm4b-/- APT-tKO #2	23.4168	2.08711

## Sheet: Fig 3e
	Chromatin analysis of telomeres in APT-tKO and kdm4b-/- APT-tKO cells by ChIP PCR
							Normalised to WT
		WT	APT-tKO	kdm4b-/- APT-tKO			WT	APT-tKO	kdm4b-/- APT-tKO
N1	H3	3.6912	1.56031	1.09272		H3	1	0.422711	0.296034
	H3K9me3	4.39138	0.88128	3.66791		H3K9me3	1	0.200684	0.835252
	KDM4B	3.99282	6.51685	0.649938		KDM4B	1	1.63214	0.162777
	H3K9me3/H3	1.18969	0.56481	3.35668		H3K9me3/H3	1	0.474754	2.82148
N2	H3	2.94824	1.11059	1.48095		H3	1	0.376697	0.502317
	H3K9me3	6.22465	0.467325	2.50646		H3K9me3	1	0.0750765	0.402667
	KDM4B	2.04002	3.10952	0.467333		KDM4B	1	1.52426	0.229083
	H3K9me3/H3	2.11131	0.420789	1.69247		H3K9me3/H3	1	0.199302	0.801619
N3	H3	2.95709	2.242	0.89007		H3	1	0.758177	0.300995
	H3K9me3	6.63091	0.852931	2.26374		H3K9me3	1	0.128629	0.341392
	KDM4B	2.9449	5.03416	0.424294		KDM4B	1	1.70945	0.144077
	H3K9me3/H3	2.24237	0.380433	2.54333		H3K9me3/H3	1	0.169656	1.13421
						Chromatin analysis of telomeres in APT-tKO and kdm4b-/- APT-tKO cells by ChIP PCR
						Fold change	AVERAGE
							WT	APT-tKO	kdm4b-/- APT-tKO
						H3	1	0.519195	0.366449
						H3K9me3	1	0.134797	0.526437
						KDM4B	1	1.62195	0.178646	fold
						H3K9me3/H3	1	0.281238	1.58577
							STDEV
							WT	APT-tKO	kdm4b-/- APT-tKO
						H3	0	0.208239	0.117692
						H3K9me3	0	0.0509503	0.349212
						KDM4B	0	0.0930156	0.0446691
						H3K9me3/H3	0	0.215737	1.19307

## Sheet: Fig 3g
		TERF1/HP1a colocalised foci
		N=1												N=2												N=3
		postive	total	%	postive	total	%	postive	total	%	postive	total	%	postive	total	%	postive	total	%	postive	total	%	postive	total	%	postive	total	%	postive	total	%	postive	total	%	postive	total	%
	WT	7	27	25.9259	7	28	25	9	27	33.3333	4	23	17.3913	9	29	31.0345	5	34	14.7059	6	32	18.75	8	31	25.8065	7	29	24.1379	4	32	12.5	5	31	16.129	3	34	8.82353
		6	28	21.4286	9	25	36	5	25	20	6	21	28.5714	6	24	25	7	26	26.9231	5	37	13.5135	5	30	16.6667	6	30	20	5	24	20.8333	4	32	12.5	2	32	6.25
		4	23	17.3913	6	26	23.0769	8	28	28.5714	6	25	24	10	36	27.7778	8	29	27.5862	5	29	17.2414	7	30	23.3333	5	28	17.8571	5	27	18.5185	5	29	17.2414	4	29	13.7931
			average	25.0575											average	22.3616											average	15.7153
	APT-tKO #1	0	23	0	0	31	0	2	23	8.69565	0	18	0	1	21	4.7619	0	22	0	0	24	0	0	14	0	0	17	0	0	25	0	1	19	5.26316	1	27	3.7037
	(4+12m)	0	32	0	0	11	0	1	21	4.7619	1	23	4.34783	0	18	0	1	23	4.34783	1	12	8.33333	1	20	5	1	25	4	0	23	0	1	27	3.7037	4	32	12.5
		1	19	5.26316	1	24	4.16667	0	14	0	1	28	3.57143	1	25	4	0	17	0	0	7	0	0	18	0	0	16	0	0	15	0	0	21	0	2	26	7.69231
			average	2.56722											average	2.20359											average	3.07191
	APT-tKO 12m	3	21	14.2857	5	29	17.2414	6	23	26.087	6	29	20.6897	4	21	19.0476	4	26	15.3846	3	22	13.6364	4	33	12.1212	5	25	20	6	26	23.0769	9	26	34.6154	9	27	33.3333
	Kdm4b-/- #1	4	27	14.8148	6	27	22.2222	5	29	17.2414	4	17	23.5294	4	25	16	2	28	7.14286	5	27	18.5185	5	28	17.8571	7	28	25	4	25	16	6	31	19.3548	10	24	41.6667
	(4+12m)	4	33	12.1212	3	29	10.3448	4	31	12.9032	6	26	23.0769	2	26	7.69231	4	29	13.7931	3	34	8.82353	4	25	16	4	24	16.6667	3	19	15.7895	8	32	25	6	21	28.5714
			average	17.8798											average	13.8348											average	24.9229
	APT-tKO #2	2	31	6.45161	1	23	4.34783	1	29	3.44828	0	25	0	0	23	0	0	32	0	1	21	4.7619	0	26	0	0	37	0	1	34	2.94118	1	26	3.84615	1	29	3.44828
	(4+12m)	1	28	3.57143	0	21	0	2	18	11.1111	0	33	0	0	27	0	2	25	8	2	26	7.69231	0	24	0	1	32	3.125	1	28	3.57143	0	23	0	2	28	7.14286
		1	21	4.7619	1	27	3.7037	1	21	4.7619	1	26	3.84615	1	34	2.94118	0	19	0	0	29	0	1	35	2.85714	2	28	7.14286	2	34	5.88235	0	19	0	2	35	5.71429
			average	3.83366											average	2.18771											average	3.56787
	APT-tKO 12m	3	25	12	6	31	19.3548	5	33	15.1515	4	26	15.3846	7	25	28	5	29	17.2414	6	28	21.4286	6	25	24	3	32	9.375	7	31	22.5806	4	24	16.6667	3	32	9.375
	Kdm4b-/- #2	5	24	20.8333	4	24	16.6667	4	26	15.3846	7	31	22.5806	5	21	23.8095	4	23	17.3913	4	33	12.1212	7	29	24.1379	3	21	14.2857	3	28	10.7143	5	25	20	4	34	11.7647
	(4+12m)	4	29	13.7931	4	27	14.8148	6	36	16.6667	7	35	20	3	28	10.7143	7	27	25.9259	6	25	24	8	31	25.8065	4	21	19.0476	2	30	6.66667	3	28	10.7143	3	25	12
			average	16.8859											average	21.2147											average	13.5992
	% TERF1/HP1a colocalised foci					% TERF1/HP1a colocalised foci
		n=1	n=2	n=3			AVERAGE	STDEV
	WT	25.0575	22.3616	15.7153		WT	21.2037	6.76714
	APT-tKO #1	2.56722	2.20359	3.07191
	APT-tKO kdm4b-/- #1	17.8798	13.8348	24.9229		APT-tKO #1	2.66109	3.24063
	APT-tKO #2	3.83366	2.18771	3.56787		(4+12m)
	APT-tKO kdm4b-/- #2	16.8859	21.2147	13.5992
						APT-tKO 12m	18.562	7.52595
						Kdm4b-/- #1
						APT-tKO #2	3.32624	2.94952
						APT-tKO 12m	17.2375	5.52999
						Kdm4b-/- #2
