# Supplementary material for: Mutations inhibiting KDM4B drive ALT activation in ATRX-mutated glioblastomas
Source: Nat Commun. 2021 May 10;12:2584. doi: 10.1038/s41467-021-22543-z (PMC8110556; doi:10.1038/s41467-021-22543-z)
Supplement: Supplementary file 3 — Source Data [file 41467_2021_22543_MOESM3_ESM.zip › Udugama and Hii Souce data /Source data Fig S8.xlsx]

## Sheet: Fig S7E
	Kdm4b expression by realtime RT-PCR analyses
	CT value	Exon5	Exon7/8	GapdH				Exon5	Exon7/8	Fold change	Exon5	Exon7/8
	WT	23.59	25.27	15.03			WT	0.00264962	0.0008269	WT	1	1
	#1	25.47	26.25	14.41			#1	0.000468391	0.000272775	#1	0.176777	0.329877
	#2	33.7	26.6	14.9			#2	2.19097e-06	0.000300572	#2	0.0008269	0.363493
	#3	32.43	27.65	15.28			#3	6.876e-06	0.000188912	#3	0.00259509	0.228458
	#4	33.31	27.46	15.14			#4	3.39067e-06	0.000195574	#4	0.00127968	0.236514

## Sheet: Fig S7G
	Kdm4b expression by realtime RT-PCR analyses
	CT value	Exon6/7	Exon7/8	GapdH				Exon6/7	Exon7/8	Fold change	Exon6/7	Exon7/8
	WT	23.62	25.84	14.97			WT	0.00248938	0.000534323	WT	1	1
	#1	26.45	28.87	16.28			#1	0.00086801	0.000162193	#1	0.348686	0.303549
	#2	26.36	29.03	15.64			#2	0.000592869	9.31555e-05	#2	0.238159	0.174343
	#3	26.34	28.93	15.9			#3	0.000719858	0.000119558	#3	0.289172	0.223756
	#4	26.51	29.08	15.88			#4	0.000631032	0.000106268	#4	0.25349	0.198884
